# Supplementary material for: Dystrophin‐Deficient Muscular Dystrophy in a Jack Russell Terrier With a Large Deletion in the Canine DMD Gene
Source: Vet Med Sci. 2026 Jul 25;12(4):e71110. doi: 10.1002/vms3.71110 (PMC13401149; doi:10.1002/vms3.71110)
Supplement: Supplementary file 1 — vms371110‐sup‐0001‐TableS1.xlsx [file VMS3-12-e71110-s001.xlsx]

## Sheet: Sheet1
Table S1. Table S1. Accession numbers of 1758 dog genome sequences. The affected dog is highlighted in green. The other 1757 genome sequences were used as controls in variant filtering.
Sample ID	Breed	Study Accession	Sample Accession	Repository	Remark
12675RE	Border Collie	PRJEB30571	SAMEA5205221	ENA
20191520	Brandlbracke	PRJEB16012	SAMEA6862978	ENA
2M2	Beagle (research colony)	PRJEB16012	SAMEA5204132	ENA
3M2	Beagle (research colony)	PRJEB16012	SAMEA5204133	ENA
6958RE	Border Collie	PRJEB30571	SAMEA5205222	ENA
6F4	Beagle (research colony)	PRJEB16012	SAMEA5204134	ENA
7F1	Beagle (research colony)	PRJEB16012	SAMEA5204135	ENA
AC0029	Australian Cattle Dog	PRJEB16012	SAMEA116318816	ENA
AC0075	Australian Cattle Dog	PRJEB16012	SAMEA116318817	ENA
AC0113	Australian Cattle Dog	PRJEB16012	SAMEA116318818	ENA
AC0125	Australian Cattle Dog	PRJEB16012	SAMEA116318819	ENA
AC0132	Australian Cattle Dog	PRJEB16012	SAMEA116318820	ENA
AC0147	Australian Cattle Dog	PRJEB16012	SAMEA116318821	ENA
AC0182	Australian Cattle Dog	PRJEB16012	SAMEA120918540	ENA
AC0205	Australian Cattle Dog	PRJEB16012	SAMEA120918452	ENA
AC0229	Australian Cattle Dog	PRJEB16012	SAMEA120918453	ENA
AC023	Australian Cattle Dog	PRJEB16012	SAMEA104091560	ENA
AC0258	Australian Cattle Dog	PRJEB16012	SAMEA5657396	ENA
AC0262	Australian Cattle Dog	PRJEB16012	SAMEA120918454	ENA
AC0266	Australian Cattle Dog	PRJEB16012	SAMEA116318822	ENA
AC0276	Australian Cattle Dog	PRJEB16012	SAMEA120918455	ENA
AC0325	Australian Cattle Dog	PRJEB16012	SAMEA120918456	ENA
AC0328	Australian Cattle Dog	PRJEB16012	SAMEA120918457	ENA
AC0331	Australian Cattle Dog	PRJEB16012	SAMEA120918458	ENA
AC0371	Australian Cattle Dog	PRJEB16012	SAMEA120918459	ENA
AC046	Australian Cattle Dog	PRJEB16012	SAMEA104283464	ENA
AC0486	Australian Cattle Dog	PRJEB16012	SAMEA120918460	ENA
AC0526	Australian Cattle Dog	PRJEB16012	SAMEA120918461	ENA
AC0581	Australian Cattle Dog	PRJEB16012	SAMEA120918462	ENA
AC0610	Australian Cattle Dog	PRJEB16012	SAMEA120918463	ENA
AC065	Australian Cattle dog	PRJEB13468	SAMEA3928139	ENA
AC0693	Australian Cattle Dog	PRJEB16012	SAMEA120918464	ENA
AC0694	Australian Cattle Dog	PRJEB16012	SAMEA120918465	ENA
AC0700	Australian Cattle Dog	PRJEB16012	SAMEA120918466	ENA
AC0708	Australian Cattle dog	PRJEB16012	SAMEA118215557	ENA
AC0711	Australian Cattle Dog	PRJEB16012	SAMEA120918467	ENA
AC0712	Australian Cattle Dog	PRJEB16012	SAMEA120918468	ENA
AC0723	Australian Cattle Dog	PRJEB16012	SAMEA120918469	ENA
AC0729	Australian Cattle Dog	PRJEB16012	SAMEA120918470	ENA
AC108	Australian Cattle dog	PRJEB16012	SAMEA4504820	ENA
AC144	Australian Cattle dog	PRJEB16012	SAMEA8797072	ENA
AC160	Australian Cattle dog	PRJEB16012	SAMEA7198609	ENA
AC364	Australian Cattle Dog	PRJEB16012	SAMEA104500413	ENA
AC483	Australian Cattle Dog	PRJEB16012	SAMEA8157152	ENA
AC530	Australian Cattle dog	PRJEB16012	SAMEA7198606	ENA
AC602	Australian Cattle Dog	PRJEB16012	SAMEA110415668	ENA
ACS082	American Cocker Spaniel	PRJEB16012	SAMEA6862930	ENA
ACS100	American Cocker Spaniel	PRJEB16012	SAMEA6862931	ENA
ACS176	American Cocker Spaniel	PRJEB16012	SAMEA6862932	ENA
ACS222	American Cocker Spaniel	PRJEB16012	SAMEA6862933	ENA
ACS230	American Cocker Spaniel	PRJEB16012	SAMEA6862934	ENA
ACS231	American Cocker Spaniel	PRJEB16012	SAMEA6862935	ENA
ACS302	American Cocker Spaniel	PRJEB16012	SAMEA6862936	ENA
ACS322	American Cocker Spaniel	PRJEB16012	SAMEA6862937	ENA
AD009	Alpine Dachsbracke	PRJEB14840	SAMEA4346711	ENA
AD034	Alpine Dachsbracke	PRJEB16012	SAMEA4848713	ENA
AD101	Alpine Dachsbracke	PRJEB16012	SAMEA8797083	ENA
AD129	Alpine Dachsbracke	PRJEB16012	SAMEA8797084	ENA
AD234	Alpine Dachsbracke	PRJEB16012	SAMEA8797082	ENA
AF001	Afghan Hound	PRJEB16012	SAMEA110415669	ENA
AF002	Afghan Hound	PRJEB16012	SAMEA110415670	ENA
AF009	Afghan Hound	PRJEB16012	SAMEA110415671	ENA
AF022	Afghan Hound	PRJEB16012	SAMEA110415672	ENA
AFFN000004	Affenpinscher	PRJNA648123	SAMN20151343	ENA
AFFN000005	Affenpinscher	PRJNA648123	SAMN20151344	ENA
AFFN000006	Affenpinscher	PRJNA648123	SAMN20151345	ENA
AFOX000002	American Foxhound	PRJNA648123	SAMN21035041	ENA
AFOX000003	American Foxhound	PRJNA648123	SAMN21035042	ENA
AFOX000004	American Foxhound	PRJNA648123	SAMN21035043	ENA
AFOX000005	American Foxhound	PRJNA648123	SAMN21035044	ENA
AFOX000006	American Foxhound	PRJNA648123	SAMN21035045	ENA
AFOX000007	American Foxhound	PRJNA648123	SAMN21035046	ENA
AHRT000004	American Hairless Terrier	PRJNA648123	SAMN20151348	ENA
AHRT000005	American Hairless Terrier	PRJNA648123	SAMN20151349	ENA
AIRT000001	Airedale Terrier	PRJNA648123	SAMN20151361	ENA
AKIN000001	Akita Inu	PRJNA188158	SAMN21036191	ENA
AKIN000002	Akita Inu	PRJNA188158	SAMN21036192	ENA
AKIT000002	Akita Inu	PRJNA648123	SAMN20151346	ENA
AKIT000003	Akita Inu	PRJNA648123	SAMN20151347	ENA
AKIT000004	American Akita	PRJNA648123	SAMN20151350	ENA
AKIT000005	American Akita	PRJNA648123	SAMN20151351	ENA
AKIT000006	American Akita	PRJNA648123	SAMN20151352	ENA
AKIT000007	American Akita	PRJNA648123	SAMN20151353	ENA
AKIT000008	American Akita	PRJNA648123	SAMN20151354	ENA
AKIT000009	American Akita	PRJNA188158	SAMN21036183	ENA
ALDB000001	Alpine Dachsbracke	PRJNA188158	SAMN21036179	ENA
ALDB000002	Alpine Dachsbracke	PRJNA188158	SAMN21036180	ENA
ALDB000003	Alpine Dachsbracke	PRJNA188158	SAMN21036181	ENA
ALDB000004	Alpine Dachsbracke	PRJNA188158	SAMN21036182	ENA
ALDB000005	Alpine Dachsbracke	PRJNA648123	SAMN21035047	ENA
ALDB000006	Alpine Dachsbracke	PRJNA648123	SAMN21035048	ENA
ALDB000007	Alpine Dachsbracke	PRJNA648123	SAMN21035049	ENA
AM007	Alaskan Malamute	PRJEB16012	SAMEA104091571	ENA
AM019	Alaskan Malamute	PRJEB16012	SAMEA4848707	ENA
AMAL000003	Alaskan Malamute	PRJNA188158	SAMN21036196	ENA
AMBD000001	American Bulldog	PRJNA188158	SAMN21036184	ENA
AMBD000002	American Bulldog	PRJNA648123	SAMN21035050	ENA
AMBD000003	American Bulldog	PRJNA648123	SAMN21035051	ENA
AMBD000004	American Bulldog	PRJNA648123	SAMN21035052	ENA
AMBD000005	American Bulldog	PRJNA648123	SAMN21035053	ENA
AMBD000006	American Bulldog	PRJNA648123	SAMN21035054	ENA
AMBD000007	American Bulldog	PRJNA648123	SAMN21035055	ENA
AMST000004	American Staffordshire Terrier	PRJNA188158	SAMN21036206	ENA
AMST000005	American Staffordshire Terrier	PRJNA188158	SAMN21036207	ENA
AMST000006	American Staffordshire Terrier	PRJNA648123	SAMN20151360	ENA
AMWS000004	American Water Spaniel	PRJNA648123	SAMN21035056	ENA
AMWS000005	American Water Spaniel	PRJNA648123	SAMN21035057	ENA
AMWS000006	American Water Spaniel	PRJNA648123	SAMN21035058	ENA
ANAT000003	Anatolian Shepherd Dog	PRJNA188158	SAMN21036208	ENA
ANAT000004	Anatolian Shepherd Dog	PRJNA648123	SAMN20151362	ENA
AP137	Appenzeller Mountain Dog	PRJEB16012	SAMEA110175941	ENA
APPZ000001	Appenzeller Mountain Dog	PRJNA188158	SAMN21036197	ENA
APPZ000002	Appenzeller Mountain Dog	PRJNA188158	SAMN21036198	ENA
APPZ000003	Appenzeller Mountain Dog	PRJNA188158	SAMN21036202	ENA
APPZ000004	Appenzeller Mountain Dog	PRJNA648123	SAMN20151356	ENA
APPZ000005	Appenzeller Mountain Dog	PRJNA648123	SAMN20151357	ENA
APPZ000006	Appenzeller Mountain Dog	PRJNA648123	SAMN20151358	ENA
APPZ000009	Appenzeller Mountain Dog	PRJNA188158	SAMN21036199	ENA
APPZ000010	Appenzeller Mountain Dog	PRJNA188158	SAMN21036200	ENA
APPZ000011	Appenzeller Mountain Dog	PRJNA188158	SAMN21036201	ENA
APPZ000012	Appenzeller Mountain Dog	PRJNA188158	SAMN21036203	ENA
APPZ000013	Appenzeller Mountain Dog	PRJNA188158	SAMN21036204	ENA
APPZ000014	Appenzeller Mountain Dog	PRJNA188158	SAMN21036205	ENA
AR001	Australian Terrier	PRJEB16012	SAMEA4504840	ENA
AS006	American Staffordshire Terrier	PRJEB16012	SAMEA4504831	ENA
AS008	American Staffordshire Terrier	PRJEB16012	SAMEA4867927	ENA
AS011	American Staffordshire Terrier	PRJEB16012	SAMEA6249480	ENA
AS015	American Staffordshire Terrier	PRJEB16012	SAMEA110415673	ENA
AU0341	Australian Shepherd	PRJEB16012	SAMEA115467850	ENA
AU0348	Australien Shepherd	PRJEB16012	SAMEA118215558	ENA
AU178	Australian Shepherd	PRJEB16012	SAMEA104283461	ENA
AU184	Australian Shepherd	PRJEB16012	SAMEA4867934	ENA
AU190	Australian Shepherd	PRJEB16012	SAMEA6862957	ENA
AU193	Australian Shepherd	PRJEB16012	SAMEA6862979	ENA
AU247	Australian Shepherd	PRJEB16012	SAMEA6862929	ENA
AU254	Australian Shepherd	PRJEB16012	SAMEA6862980	ENA
AU282	Australian Shepherd	PRJEB16012	SAMEA110175942	ENA
AU287	Australian Shepherd	PRJEB16012	SAMEA10644714	ENA
AUCD000004	Australian Cattle Dog	PRJNA188158	SAMN21036177	ENA
AUCD000005	Australian Cattle Dog	PRJNA188158	SAMN21036178	ENA
AUSK000001	Australian Kelpie	PRJNA188158	SAMN21036193	ENA
AUSK000002	Australian Kelpie	PRJNA188158	SAMN21036194	ENA
AUSK000003	Australian Kelpie	PRJNA188158	SAMN21036195	ENA
AUSK000004	Australian Kelpie	PRJNA648123	SAMN20151363	ENA
AUSK000005	Australian Kelpie	PRJNA648123	SAMN20151364	ENA
AUSK000006	Australian Kelpie	PRJNA648123	SAMN20151365	ENA
AUSS000002	Australian Shepherd	PRJNA188158	SAMN21036209	ENA
AUSS000003	Australian Shepherd	PRJNA648123	SAMN20151355	ENA
AUST000003	Australian Terrier	PRJNA648123	SAMN20151366	ENA
AUST000004	Australian Terrier	PRJNA648123	SAMN20151367	ENA
AUST000005	Australian Terrier	PRJNA648123	SAMN20151368	ENA
BA105	Barbet	PRJEB16012	SAMEA110415674	ENA
BANO000005	Basset Artesien Normand	PRJNA648123	SAMN21035062	ENA
BANO000006	Basset Artesien Normand	PRJNA648123	SAMN21035063	ENA
BASS000004	Basset Hound	PRJNA188158	SAMN21036226	ENA
BASS000005	Basset Hound	PRJNA648123	SAMN20151384	ENA
BASS000006	Basset Hound	PRJNA648123	SAMN20151385	ENA
BB011	White Swiss Shepherd Dog	PRJEB16012	SAMEA4506887	ENA
BBLS000001	White Swiss Shepherd Dog	PRJNA188158	SAMN21036213	ENA
BBLS000002	White Swiss Shepherd Dog	PRJNA188158	SAMN21036214	ENA
BBLS000003	White Swiss Shepherd Dog	PRJNA188158	SAMN21036215	ENA
BC0058	Border Collie	PRJEB16012	SAMEA120918471	ENA
BC0103	Border Collie	PRJEB16012	SAMEA120918472	ENA
BC0121	Border Collie	PRJEB16012	SAMEA120918473	ENA
BC0368	Border Collie	PRJEB16012	SAMEA120918474	ENA
BC0455	Border Collie	PRJEB16012	SAMEA120918475	ENA
BC0474	Border Collie	PRJEB16012	SAMEA120918476	ENA
BC0480	Border Collie	PRJEB16012	SAMEA104091558	ENA
BC0573	Border Collie	PRJEB16012	SAMEA120918477	ENA
BC0625	Border Collie	PRJEB16012	SAMEA120918478	ENA
BC0686	Border Collie	PRJEB16012	SAMEA120918479	ENA
BC0690	Border Collie	PRJEB16012	SAMEA120918480	ENA
BC0699	Border Collie	PRJEB16012	SAMEA120918481	ENA
BC0700	Border Collie	PRJEB16012	SAMEA120918482	ENA
BC0702	Border Collie	PRJEB16012	SAMEA120918483	ENA
BC0776	Border collie (Blue Merle)	PRJEB16012	SAMEA118215559	ENA
BC0777	Border collie	PRJEB16012	SAMEA118215560	ENA
BC0785	Border Collie	PRJEB16012	SAMEA120918484	ENA
BC0786	Border Collie	PRJEB16012	SAMEA120918485	ENA
BC0791	Border Collie	PRJEB16012	SAMEA120918486	ENA
BC0894	Border Collie	PRJEB16012	SAMEA120918487	ENA
BC1028	Border Collie	PRJNA319610	SAMN04908310	ENA
BC1029	Border Collie	PRJNA319610	SAMN04908311	ENA
BC222	Border Collie	PRJNA319610	SAMN04908307	ENA
BC272	Border Collie	PRJNA188158	SAMN01908107	ENA
BC273	Border Collie	PRJEB16012	SAMEA4505490	ENA
BC387	Border Collie	PRJNA319610	SAMN04908308	ENA
BC485	Border Collie	PRJEB16012	SAMEA104125112	ENA
BC518	Border Collie	PRJEB16012	SAMEA104125113	ENA
BC547	Border Collie	PRJEB30571	SAMEA5205229	ENA
BC548	Border Collie	PRJEB30571	SAMEA5205228	ENA
BC549	Border Collie	PRJEB30571	SAMEA5205227	ENA
BC555	Border Collie	PRJEB16012	SAMEA104125114	ENA
BC578	Border Collie	PRJNA319610	SAMN04908309	ENA
BC597	Border Collie	PRJEB16012	SAMEA104125115	ENA
BC604	Border Collie	PRJEB12337	SAMEA3724571	ENA
BC621	Border Collie	PRJEB16012	SAMEA4867922	ENA
BC655	Border Collie	PRJEB16012	SAMEA5657397	ENA
BC669	Border Collie	PRJEB16012	SAMEA110415675	ENA
BC670	Border Collie	PRJEB16012	SAMEA110415676	ENA
BD016	Bearded Collie	PRJEB13468	SAMEA3928140	ENA
BD036	Bearded Collie	PRJEB16012	SAMEA4505492	ENA
BD052	Bearded Collie	PRJEB16012	SAMEA4504824	ENA
BD085	Bearded Collie	PRJEB16012	SAMEA4505493	ENA
BD089	Bearded Collie	PRJEB16012	SAMEA4504827	ENA
BD091	Bearded Collie	PRJEB16012	SAMEA4505496	ENA
BD093	Bearded Collie	PRJEB16012	SAMEA4504832	ENA
BD098	Bearded Collie	PRJEB16012	SAMEA4504839	ENA
BE0178	Beagle	PRJEB16012	SAMEA116318823	ENA
BE0179	Beagle	PRJEB16012	SAMEA118215561	ENA
BE020	Beagle (contamination mit Westie CMO allele)	PRJEB5500	SAMEA2376414	ENA
BE058	Beagle	PRJEB16012	SAMEA8797069	ENA
BE059	Beagle	PRJEB16012	SAMEA8797070	ENA
BE060	Beagle	PRJEB16012	SAMEA8797071	ENA
BEAU000003	Beauceron	PRJNA188158	SAMN21036221	ENA
BEAU000004	Beauceron	PRJNA648123	SAMN20151377	ENA
BEDT000006	Bedlington Terrier	PRJNA648123	SAMN20151423	ENA
BEDT000007	Bedlington Terrier	PRJNA648123	SAMN20151424	ENA
BEDT000008	Bedlington Terrier	PRJNA648123	SAMN20151425	ENA
BELS000003	Belgian Shepherd (Groenendael)	PRJNA648123	SAMN20151397	ENA
BERG000001	Bergamasco Sheepdog	PRJNA188158	SAMN21036235	ENA
BERG000002	Bergamasco Sheepdog	PRJNA188158	SAMN21036236	ENA
BERG000003	Bergamasco Sheepdog	PRJNA188158	SAMN21036237	ENA
BERG000004	Bergamasco Sheepdog	PRJNA188158	SAMN21036238	ENA
BERG000005	Bergamasco Sheepdog	PRJNA188158	SAMN21036239	ENA
BERG000006	Bergamasco Sheepdog	PRJNA188158	SAMN21036240	ENA
BF003	Beauceron	PRJEB16012	SAMEA6862928	ENA
BFDB000001	Basset Fauve de Bretagne	PRJNA648123	SAMN20151373	ENA
BFDB000002	Basset Fauve de Bretagne	PRJNA648123	SAMN20151374	ENA
BFDB000003	Basset Fauve de Bretagne	PRJNA648123	SAMN20151375	ENA
BG0463	Bavarian Mountain Scent Hound	PRJEB16012	SAMEA115467851	ENA
BG0498	Bavarian Mountain Scent Hound	PRJEB16012	SAMEA116318824	ENA
BG064	Bavarian Mountain Scent Hound	PRJEB16012	SAMEA104091562	ENA
BG235	Bavarian Mountain Scent Hound	PRJEB16012	SAMEA8797080	ENA
BG240	Bavarian Mountain Scent Hound	PRJEB16012	SAMEA8797081	ENA
BG281	Bavarian Mountain Scent Hound	PRJEB16012	SAMEA8797079	ENA
BH0017	Basset hound	PRJEB16012	SAMEA118215562	ENA
BH003	Basset Hound	PRJEB16012	SAMEA4509488	ENA
BH004	Basset Hound	PRJEB16012	SAMEA115159684	ENA
BH010	Basset Hound	PRJEB16012	SAMEA6862953	ENA
BH013	Basset Hound	PRJEB16012	SAMEA6862982	ENA
BH014	Basset Hound	PRJEB16012	SAMEA6862983	ENA
BH015	Basset Hound	PRJEB16012	SAMEA6862984	ENA
BH016	Basset Hound	PRJEB16012	SAMEA6862985	ENA
BHSP000001	Bohemian Shepherd	PRJNA648123	SAMN20151447	ENA
BHSP000002	Bohemian Shepherd	PRJNA648123	SAMN20151448	ENA
BHSP000003	Bohemian Shepherd	PRJNA648123	SAMN20151449	ENA
BHSP000004	Bohemian Shepherd	PRJNA648123	SAMN20151450	ENA
BHSP000005	Bohemian Shepherd	PRJNA648123	SAMN20151451	ENA
BHSP000006	Bohemian Shepherd	PRJNA648123	SAMN20151452	ENA
BICH000004	Bichon Frise	PRJNA648123	SAMN20151386	ENA
BICH000005	Bichon Frise	PRJNA648123	SAMN20151387	ENA
BJ001	Basenji	PRJEB16012	SAMEA104283473	ENA
BJ002	Basenji	PRJEB16012	SAMEA104283472	ENA
BJ003	Basenji	PRJEB16012	SAMEA104283471	ENA
BJ004	Basenji	PRJEB16012	SAMEA104283470	ENA
BJ005	Basenji	PRJEB16012	SAMEA104283469	ENA
BJ006	Basenji	PRJEB16012	SAMEA104283468	ENA
BLNK000001	Bolonka Zwetna	PRJNA188158	SAMN21036255	ENA
BLNK000002	Bolonka Zwetna	PRJNA188158	SAMN21036256	ENA
BLNK000003	Bolonka Zwetna	PRJNA188158	SAMN21036257	ENA
BLNK000004	Bolonka Zwetna	PRJNA188158	SAMN21036258	ENA
BMAL000003	Belgian Shepherd (Laekenois)	PRJNA188158	SAMN21036377	ENA
BMAL000004	Belgian Shepherd (Malinois)	PRJNA648123	SAMN20151400	ENA
BMSH000001	Bavarian Mountain Scent Hound	PRJNA188158	SAMN21036222	ENA
BMSH000002	Bavarian Mountain Scent Hound	PRJNA188158	SAMN21036223	ENA
BMSH000003	Bavarian Mountain Scent Hound	PRJNA188158	SAMN21036224	ENA
BMSH000004	Bavarian Mountain Scent Hound	PRJNA188158	SAMN21036225	ENA
BMSH000005	Bavarian Mountain Scent Hound	PRJNA648123	SAMN21035071	ENA
BMSH000006	Bavarian Mountain Scent Hound	PRJNA648123	SAMN21035072	ENA
BN0061	Boston Terrier	PRJEB16012	SAMEA114382012	ENA
BN0063	Boston terrier	PRJEB16012	SAMEA118215563	ENA
BODA000001	Bouvier des Ardennes	PRJNA648123	SAMN20151376	ENA
BOLO000001	Bolognese	PRJNA648123	SAMN21035073	ENA
BOLO000002	Bolognese	PRJNA648123	SAMN21035074	ENA
BOLO000003	Bolognese	PRJNA648123	SAMN21035075	ENA
BOLO000004	Bolognese	PRJNA648123	SAMN21035076	ENA
BOLO000005	Bolognese	PRJNA648123	SAMN21035077	ENA
BOLO000006	Bolognese	PRJNA648123	SAMN21035078	ENA
BOPD000001	Bourbonnais Pointing Dog	PRJNA648123	SAMN21035079	ENA
BOPD000002	Bourbonnais Pointing Dog	PRJNA648123	SAMN21035080	ENA
BOPD000003	Bourbonnais Pointing Dog	PRJNA648123	SAMN21035081	ENA
BOPD000004	Bourbonnais Pointing Dog	PRJNA648123	SAMN21035082	ENA
BOPD000005	Bourbonnais Pointing Dog	PRJNA648123	SAMN21035083	ENA
BOST000001	Boston Terrier	PRJNA188158	SAMN21036241	ENA
BOST000002	Boston Terrier	PRJNA648123	SAMN20151393	ENA
BOST000003	Boston Terrier	PRJNA648123	SAMN20151394	ENA
BOXR000003	Boxer	PRJNA188158	SAMN21036275	ENA
BOXR000004	Boxer	PRJNA648123	SAMN20151369	ENA
BOXR000005	Boxer	PRJNA648123	SAMN20151370	ENA
BRAC000001	Bracco Italiano	PRJNA648123	SAMN20151407	ENA
BRAC000002	Bracco Italiano	PRJNA648123	SAMN20151408	ENA
BRAC000003	Bracco Italiano	PRJNA648123	SAMN20151409	ENA
BRAC000004	Bracco Italiano	PRJNA648123	SAMN20151410	ENA
BRAC000005	Bracco Italiano	PRJNA648123	SAMN20151411	ENA
BRAC000006	Bracco Italiano	PRJNA648123	SAMN20151412	ENA
BRBT000001	Barbet	PRJNA188158	SAMN21036210	ENA
BRBT000002	Barbet	PRJNA188158	SAMN21036211	ENA
BRBT000003	Barbet	PRJNA648123	SAMN20151371	ENA
BRBT000004	Barbet	PRJNA648123	SAMN20151372	ENA
BRHM000001	Broholmer	PRJNA648123	SAMN20151413	ENA
BRHM000002	Broholmer	PRJNA648123	SAMN20151414	ENA
BRHM000003	Broholmer	PRJNA648123	SAMN20151415	ENA
BRHM000004	Broholmer	PRJNA648123	SAMN20151416	ENA
BRHM000005	Broholmer	PRJNA648123	SAMN20151417	ENA
BRHM000006	Broholmer	PRJNA648123	SAMN20151418	ENA
BRIA000004	Briard	PRJNA188158	SAMN21036242	ENA
BRIA000005	Briard	PRJNA648123	SAMN20151403	ENA
BRIT000003	Brittany	PRJNA648123	SAMN20151404	ENA
BRIT000004	Brittany	PRJNA648123	SAMN20151405	ENA
BRIT000005	Brittany	PRJNA648123	SAMN20151406	ENA
BRMD000010	Bernese Mountain Dog	PRJNA188158	SAMN21036243	ENA
BRTR000001	Black Russian Terrier	PRJNA188158	SAMN21036501	ENA
BRTR000002	Black Russian Terrier	PRJNA648123	SAMN21035084	ENA
BRTR000003	Black Russian Terrier	PRJNA648123	SAMN21035085	ENA
BRTR000004	Black Russian Terrier	PRJNA648123	SAMN21035086	ENA
BRTR000005	Black Russian Terrier	PRJNA648123	SAMN21035087	ENA
BRUS000007	Brussels Griffon	PRJNA648123	SAMN21035088	ENA
BRZT000001	Brazilian Terrier	PRJNA648123	SAMN20151419	ENA
BRZT000002	Brazilian Terrier	PRJNA648123	SAMN20151420	ENA
BRZT000003	Brazilian Terrier	PRJNA648123	SAMN20151421	ENA
BRZT000004	Brazilian Terrier	PRJNA648123	SAMN20151422	ENA
BS0339	Bernese Mountain Dog	PRJNA188158	SAMN21036244	ENA
BS0379	Bernese Mountain Dog	PRJNA188158	SAMN21036245	ENA
BS0397	Bernese Mountain Dog	PRJNA188158	SAMN21036246	ENA
BS0399	Bernese Mountain Dog	PRJNA188158	SAMN21036247	ENA
BS0588	Bernese Mountain Dog	PRJNA188158	SAMN21036248	ENA
BS0652	Bernese Mountain Dog	PRJNA188158	SAMN21036249	ENA
BS1002	Bernese Mountain Dog	PRJEB16012	SAMEA118215564	ENA
BS1945	Bernese Mountain Dog	PRJEB16012	SAMEA118215565	ENA
BS2168	Bernese Mountain Dog	PRJEB16012	SAMEA6249477	ENA
BS2556	Bernese Mountain Dog	PRJEB16012	SAMEA6862922	ENA
BS2557	Bernese Mountain Dog	PRJEB16012	SAMEA6862923	ENA
BS2558	Bernese Mountain Dog	PRJEB16012	SAMEA6862924	ENA
BS2559	Bernese Mountain Dog	PRJEB16012	SAMEA6862925	ENA
BS2560	Bernese Mountain Dog	PRJEB16012	SAMEA6862926	ENA
BS2728	Bernese Mountain Dog	PRJEB16012	SAMEA118215566	ENA
BS2962	Bernese Mountain Dog	PRJEB16012	SAMEA8157153	ENA
BS2963	Bernese Mountain Dog	PRJEB16012	SAMEA8157154	ENA
BS2964	Bernese Mountain Dog	PRJEB16012	SAMEA8157155	ENA
BS2965	Bernese Mountain Dog	PRJEB16012	SAMEA8157156	ENA
BS2966	Bernese Mountain Dog	PRJEB16012	SAMEA8157157	ENA
BS2967	Bernese Mountain Dog	PRJEB16012	SAMEA8157158	ENA
BS2968	Bernese Mountain Dog	PRJEB16012	SAMEA8157159	ENA
BS2969	Bernese Mountain Dog	PRJEB16012	SAMEA8157160	ENA
BS2970	Bernese Mountain Dog	PRJEB16012	SAMEA8157161	ENA
BS2971	Bernese Mountain Dog	PRJEB16012	SAMEA8157162	ENA
BS3216	Bernese Mountain Dog	PRJEB16012	SAMEA110415677	ENA
BS3564	Bernese Mountain Dog	PRJEB16012	SAMEA112638849	ENA
BT001	Miniature Bull Terrier	PRJEB16012	SAMEA6862958	ENA
BT002	Bull Terrier	PRJEB16012	SAMEA6862976	ENA
BT007	Miniature Bull Terrier	PRJEB16012	SAMEA4506897	ENA
BT008	Miniature Bull Terrier	PRJEB16012	SAMEA6862959	ENA
BT012	Bull Terrier	PRJEB16012	SAMEA104125116	ENA
BT134	Bull Terrier	PRJEB16012	SAMEA6249481	ENA
BU002	Bullmastiff	PRJEB16012	SAMEA103949042	ENA
BU0082	Bullmastiff	PRJEB16012	SAMEA114382013	ENA
BU0083	Bullmastiff	PRJEB16012	SAMEA114382014	ENA
BU0085	Bullmastiff	PRJEB16012	SAMEA114382015	ENA
BU034	Bullmastiff	PRJEB16012	SAMEA8157163	ENA
BULD000001	English Bulldog	PRJNA188158	SAMN21036289	ENA
BULD000002	English Bulldog	PRJNA648123	SAMN20151480	ENA
BULD000003	English Bulldog	PRJNA648123	SAMN20151481	ENA
BULM000004	Bullmastiff	PRJNA188158	SAMN21036252	ENA
BULM000005	Bullmastiff	PRJNA648123	SAMN20151391	ENA
BULM000006	Bullmastiff	PRJNA648123	SAMN20151392	ENA
BULT000002	Bull Terrier	PRJNA188158	SAMN21036250	ENA
BULT000003	Bull Terrier	PRJNA648123	SAMN20151426	ENA
BULT000004	Bull Terrier	PRJNA648123	SAMN20151427	ENA
BX002	Dogue de Bordeaux	PRJEB30571	SAMEA5205223	ENA
BX003	Dogue de Bordeaux	PRJEB30571	SAMEA5205224	ENA
BX004	Dogue de Bordeaux	PRJEB16012	SAMEA6862916	ENA
BX005	Dogue de Bordeaux	PRJEB16012	SAMEA6862917	ENA
BX006	Dogue de Bordeaux	PRJEB16012	SAMEA6862919	ENA
BX007	Dogue de Bordeaux	PRJEB16012	SAMEA6862920	ENA
BX008	Dogue de Bordeaux	PRJEB16012	SAMEA6862921	ENA
BY010	Pyrenean Sheepdog	PRJEB16012	SAMEA6249482	ENA
BY014	Pyrenean Sheepdog	PRJEB16012	SAMEA6249483	ENA
BY015	Pyrenean Sheepdog	PRJEB16012	SAMEA6249484	ENA
CAAN000001	Canaan Dog	PRJNA648123	SAMN21035090	ENA
CAAN000002	Canaan Dog	PRJNA648123	SAMN21035091	ENA
CAIR000002	Cairn Terrier	PRJNA188158	SAMN21036262	ENA
CAIR000003	Cairn Terrier	PRJNA188158	SAMN21036263	ENA
CAIR000004	Cairn Terrier	PRJNA648123	SAMN20151460	ENA
CAIR000005	Cairn Terrier	PRJNA648123	SAMN20151461	ENA
CANM000001	Dogo Canario	PRJNA648123	SAMN20151463	ENA
CANM000002	Dogo Canario	PRJNA648123	SAMN20151464	ENA
CANM000003	Dogo Canario	PRJNA648123	SAMN20151465	ENA
CASD000001	Central Asian Shepherd Dog	PRJNA648123	SAMN21035092	ENA
CASD000002	Central Asian Shepherd Dog	PRJNA648123	SAMN21035093	ENA
CASD000003	Central Asian Shepherd Dog	PRJNA648123	SAMN21035094	ENA
CAUC000002	Caucasian Ovcharka	PRJNA648123	SAMN21035095	ENA
CAUC000003	Caucasian Ovcharka	PRJNA648123	SAMN21035096	ENA
CAUC000004	Caucasian Ovcharka	PRJNA648123	SAMN21035097	ENA
CCRT000001	Curly Coated Retriever	PRJNA188158	SAMN21036269	ENA
CCRT000002	Curly Coated Retriever	PRJNA188158	SAMN21036270	ENA
CCRT000003	Curly Coated Retriever	PRJNA648123	SAMN21035098	ENA
CCRT000004	Curly Coated Retriever	PRJNA648123	SAMN21035099	ENA
CE073	Cairn Terrier	PRJEB16012	SAMEA104091555	ENA
CF1427	Bouvier de flandres	PRJEB16012	SAMEA118215567	ENA
CFA0543	Broholmer	PRJEB16012	SAMEA112638850	ENA
CFA0544	Broholmer	PRJEB16012	SAMEA112638851	ENA
CFA0671	Staffordshire Bull Terrier	PRJEB16012	SAMEA112638852	ENA
CFA0697	Akita Inu	PRJEB16012	SAMEA112638853	ENA
CFA0698	Basset Bleu de Gascogne	PRJEB16012	SAMEA112638854	ENA
CFA0701	Staffordshire Bull Terrier	PRJEB16012	SAMEA112638855	ENA
CFA0710	Miniature American Shepherd	PRJEB16012	SAMEA112638856	ENA
CFA0733	Welsh Corgi (Pembroke)	PRJEB16012	SAMEA112638857	ENA
CFA074	American Bulldog	PRJEB16012	SAMEA10644715	ENA
CFA0742	American Staffordshire Terrier (possibly random bred dog)	PRJEB16012	SAMEA114382016	ENA
CFA0744	Sprocker Spaniel	PRJEB16012	SAMEA114382017	ENA
CFA0745	Irish Wolfhound	PRJEB16012	SAMEA114382018	ENA
CFA0749	Mixed breed (Saluki mix)	PRJEB16012	SAMEA114382019	ENA
CFA0756	Cocker Spaniel	PRJEB16012	SAMEA114382020	ENA
CFA0759	Mixed breed (Appenzeller x Rhodesian Ridgeback)	PRJEB16012	SAMEA114382057	ENA
CFA0793	Prague Ratter	PRJEB16012	SAMEA115467852	ENA
CFA0794	Mixed breed (Labradoodle x Poodle)	PRJEB16012	SAMEA115467853	ENA
CFA0804	Field Spaniel	PRJEB16012	SAMEA115467854	ENA
CFA0805	Mixed breed (Rhodesian Ridgeback x Border Collie)	PRJEB16012	SAMEA115467855	ENA
CFA086	German Long-haired Pointer	PRJEB16012	SAMEA110415678	ENA
CFA1256	Otterhound	PRJEB16012	SAMEA115467856	ENA
CFA1282	Border Terrier	PRJEB16012	SAMEA116318825	ENA
CFA1315	Cocker Spaniel	PRJEB16012	SAMEA115467857	ENA
CFA1316	Cockapoo	PRJEB16012	SAMEA115467858	ENA
CFA1317	Cocker Spaniel	PRJEB16012	SAMEA115467859	ENA
CFA1319	Drever	PRJEB16012	SAMEA115467860	ENA
CFA1325	Border Terrier	PRJEB16012	SAMEA116318826	ENA
CFA1326	Border Terrier	PRJEB16012	SAMEA116318827	ENA
CFA1327	Border Terrier	PRJEB16012	SAMEA116318828	ENA
CFA1339	Finnish Lapphund	PRJEB16012	SAMEA116318829	ENA
CFA1349	Mixed breed (Terrier mix)	PRJEB16012	SAMEA116318830	ENA
CFA1352	Welsh Corgi (Pembroke)	PRJEB16012	SAMEA116318831	ENA
CFA1353	Welsh Corgi (Pembroke)	PRJEB16012	SAMEA116318832	ENA
CFA1354	Welsh Corgi (Pembroke)	PRJEB16012	SAMEA116318833	ENA
CFA1358	Biewer Terrier	PRJEB16012	SAMEA118215568	ENA
CFA1374	Cocker Spaniel	PRJEB16012	SAMEA116318834	ENA
CFA1375	American Bulldog (not purebred?)	PRJEB16012	SAMEA116318835	ENA
CFA1376	Old English Bulldog (not purebred?)	PRJEB16012	SAMEA116318836	ENA
CFA1377	Mixed breed (American Bulldog x Old English Bulldog)	PRJEB16012	SAMEA116318837	ENA
CFA1398	Mixed breed (American Bulldog x Old English Bulldog)	PRJEB16012	SAMEA116318838	ENA
CFA1400	Pit Bull Terrier	PRJEB16012	SAMEA116318839	ENA
CFA1403	Mixed breed (Akita mix)	PRJEB16012	SAMEA116318840	ENA
CFA1411	unknown	PRJEB16012	SAMEA118215569	ENA
CFA1412	Mixed breed	PRJEB16012	SAMEA118215570	ENA
CFA1413	Westphalian Dachsbracke	PRJEB16012	SAMEA118215571	ENA
CFA1423	Mixed breed	PRJEB16012	SAMEA118215572	ENA
CFA1424	Mixed breed	PRJEB16012	SAMEA118215573	ENA
CFA1425	Westphalian Dachsbracke	PRJEB16012	SAMEA118215574	ENA
CFA1428	Shih tzu	PRJEB16012	SAMEA118215575	ENA
CFA1429	Pit Bull Terrier	PRJEB16012	SAMEA118215576	ENA
CFA1430	Mixed breed	PRJEB16012	SAMEA118215577	ENA
CFA1431	Sealyham terrier	PRJEB16012	SAMEA118215578	ENA
CFA1433	Mixed breed	PRJEB16012	SAMEA118215580	ENA
CFA1434	Fox terrier	PRJEB16012	SAMEA118215581	ENA
CFA1435	Norwegian lundehund	PRJEB16012	SAMEA118215582	ENA
CFA1436	Coton de Tulear	PRJEB16012	SAMEA118215583	ENA
CFA1437	Norwegian elkhound	PRJEB16012	SAMEA118215584	ENA
CFA1439	Sealyham terrier	PRJEB16012	SAMEA118215585	ENA
CFA1440	American staffordshire terrier	PRJEB16012	SAMEA118215586	ENA
CFA1441	Pit Bull Terrier	PRJEB16012	SAMEA118215587	ENA
CFA1442	Brittany spaniel	PRJEB16012	SAMEA118215588	ENA
CFA1443	Mixed breed (Labrador mix)	PRJEB16012	SAMEA118215589	ENA
CFA1444	Staffordshire Bull Terrier	PRJEB16012	SAMEA118215590	ENA
CFA1453	Westphalian Dachsbracke	PRJEB16012	SAMEA118215591	ENA
CFA1457	Mixed breed	PRJEB16012	SAMEA118215592	ENA
CFA1459	Saluki	PRJEB16012	SAMEA118215593	ENA
CFA1498	Saluki	PRJEB16012	SAMEA118215594	ENA
CFA150	Welsh Corgi (Cardigan)	PRJEB16012	SAMEA10644716	ENA
CFA1503	Saluki	PRJEB16012	SAMEA118215595	ENA
CFA1505	Podenco	PRJEB16012	SAMEA118215596	ENA
CFA1508	Cocker Spaniel	PRJEB16012	SAMEA118215597	ENA
CFA1538	Cockapoo	PRJEB16012	SAMEA120918488	ENA
CFA1539	Goldendoodle	PRJEB16012	SAMEA120918489	ENA
CFA1540	Labradoodle	PRJEB16012	SAMEA120918490	ENA
CFA1545	Azawakh	PRJEB16012	SAMEA120918491	ENA
CFA155	Griffon d'arret Korthals	PRJEB16012	SAMEA10644717	ENA
CFA1564	Staffordshire Bull Terrier	PRJEB16012	SAMEA120918492	ENA
CFA1566	Staffordshire Bull Terrier	PRJEB16012	SAMEA120918493	ENA
CFA1568	Border Terrier	PRJEB16012	SAMEA120918494	ENA
CFA1569	Border Terrier	PRJEB16012	SAMEA120918495	ENA
CFA1570	Mixed breed	PRJEB16012	SAMEA120918496	ENA
CFA1571	Mixed breed	PRJEB16012	SAMEA120918497	ENA
CFA1572	Mixed breed	PRJEB16012	SAMEA120918498	ENA
CFA1573	Mixed breed (Border Collie cross)	PRJEB16012	SAMEA120918499	ENA
CFA204	Mixed breed	PRJEB16012	SAMEA110175943	ENA
CFA205	Mixed breed	PRJEB16012	SAMEA110175944	ENA
CFA284	Chihuahua	PRJEB16012	SAMEA110175945	ENA
CFA285	Chihuahua	PRJEB16012	SAMEA110175946	ENA
CFA286	Chihuahua	PRJEB16012	SAMEA110175947	ENA
CFA287	Chihuahua	PRJEB16012	SAMEA110175948	ENA
CFA289	Labradoodle	PRJEB16012	SAMEA110175949	ENA
CFA290	Mixed breed (Pitbull mix)	PRJEB16012	SAMEA110175950	ENA
CFA302	Shih Tzu	PRJEB16012	SAMEA110175951	ENA
CFA427	Broholmer	PRJEB16012	SAMEA110175952	ENA
CFA477	Mixed breed	PRJEB16012	SAMEA110175953	ENA
CFA518	Scottish Deerhound	PRJEB16012	SAMEA110415679	ENA
CFA534	Mixed breed	PRJEB16012	SAMEA110415680	ENA
CFA537	Beauceron	PRJEB16012	SAMEA110415681	ENA
CFA551	Fox Terrier	PRJEB16012	SAMEA114560173	ENA
CFA554	Fox Terrier	PRJEB16012	SAMEA114560174	ENA
CFA555	Fox Terrier	PRJEB16012	SAMEA114560175	ENA
CFA556	Fox Terrier	PRJEB16012	SAMEA114560176	ENA
CFA559	Fox Terrier	PRJEB16012	SAMEA114560177	ENA
CFA617	Goldendoodle	PRJEB16012	SAMEA110415682	ENA
CFA621	Shih Tzu	PRJEB16012	SAMEA110415683	ENA
CFA628	American Akita	PRJEB16012	SAMEA110415684	ENA
CFOU000001	Cesky Fousek	PRJNA648123	SAMN20151457	ENA
CH0052	Chihuahua	PRJEB16012	SAMEA118215598	ENA
CH0053	Chihuahua	PRJEB16012	SAMEA120918500	ENA
CH0054	Chihuahua	PRJEB16012	SAMEA120918501	ENA
CH0055	Chihuahua	PRJEB16012	SAMEA120918502	ENA
CH019	Chihuahua (without pedigree)	PRJEB13139	SAMEA3905753	ENA
CH027	Chihuahua	PRJEB16012	SAMEA4848714	ENA
CH029	Chihuahua	PRJEB16012	SAMEA112638858	ENA
CH030	Chihuahua	PRJEB16012	SAMEA6249485	ENA
CH032	Chihuahua	PRJEB16012	SAMEA8797073	ENA
CH044	Chihuahua	PRJEB16012	SAMEA10644718	ENA
CH048	Chihuahua	PRJEB16012	SAMEA110415685	ENA
CH049	Chihuahua	PRJEB16012	SAMEA116318841	ENA
CHBR000003	Chesapeake Bay Retriever	PRJNA188158	SAMN21036259	ENA
CHBR000004	Chesapeake Bay Retriever	PRJNA188158	SAMN21036260	ENA
CHBR000005	Chesapeake Bay Retriever	PRJNA648123	SAMN20151446	ENA
CHIH000005	Chihuahua	PRJNA188158	SAMN21036264	ENA
CHIH000006	Chihuahua	PRJNA648123	SAMN20151438	ENA
CHIN000005	Japanese Chin	PRJNA648123	SAMN21035100	ENA
CHIN000006	Japanese Chin	PRJNA648123	SAMN21035101	ENA
CHIN000007	Japanese Chin	PRJNA648123	SAMN21035102	ENA
CHOW000004	Chow Chow	PRJNA648123	SAMN20151439	ENA
CI001	Cane Corso Italiano	PRJEB30571	SAMEA5205213	ENA
CI002	Cane Corso Italiano	PRJEB30571	SAMEA5205214	ENA
CI003	Cane Corso Italiano	PRJEB30571	SAMEA5205215	ENA
CI004	Cane Corso Italiano	PRJEB30571	SAMEA5205216	ENA
CI0046	Cane Corso Italiano	PRJEB16012	SAMEA120918503	ENA
CI005	Cane Corso Italiano	PRJEB16012	SAMEA6249478	ENA
CI009	Cane Corso Italiano	PRJEB16012	SAMEA8157164	ENA
CIRN000004	Cirneco dell'Etna	PRJNA648123	SAMN20151431	ENA
CIRN000005	Cirneco dell'Etna	PRJNA648123	SAMN20151432	ENA
CIRN000006	Cirneco dell'Etna	PRJNA648123	SAMN20151433	ENA
CK006	Cavalier King Charles Spaniel	PRJEB16012	SAMEA104091570	ENA
CK0166	Cavalier King Charles Spaniel	PRJEB16012	SAMEA112638859	ENA
CK0168	Cavalier King Charles Spaniel	PRJEB16012	SAMEA112638860	ENA
CK0170	Cavalier King Charles Spaniel	PRJEB16012	SAMEA114382021	ENA
CK023	Cavalier King Charles Spaniel	PRJEB16012	SAMEA104091569	ENA
CK163	Cavalier King Charles Spaniel	PRJEB16012	SAMEA10644719	ENA
CKCS000003	Cavalier King Charles Spaniel	PRJNA188158	SAMN21036266	ENA
CKCS000004	Cavalier King Charles Spaniel	PRJNA648123	SAMN20151429	ENA
CKCS000005	Cavalier King Charles Spaniel	PRJNA648123	SAMN20151430	ENA
CL0083	Collie	PRJEB16012	SAMEA112638861	ENA
CL0084	Collie	PRJEB16012	SAMEA114382022	ENA
CL0085	Collie	PRJEB16012	SAMEA114382023	ENA
CL0107	Collie	PRJEB16012	SAMEA112638862	ENA
CL0114	Collie	PRJEB16012	SAMEA112638863	ENA
CL0115	Collie	PRJEB16012	SAMEA112638864	ENA
CL0116	Collie	PRJEB16012	SAMEA114382024	ENA
CL013	Collie	PRJEB16012	SAMEA4867926	ENA
CLSP000004	Clumber Spaniel	PRJNA648123	SAMN20151455	ENA
CLSP000005	Clumber Spaniel	PRJNA648123	SAMN20151456	ENA
CNCS000003	Cane Corso Italiano	PRJNA648123	SAMN20151428	ENA
CNTI000001	Continental Bulldog	PRJNA188158	SAMN21036412	ENA
CNTI000002	Continental Bulldog	PRJNA188158	SAMN21036413	ENA
CNTI000003	Continental Bulldog	PRJNA188158	SAMN21036414	ENA
CNTI000004	Continental Bulldog	PRJNA188158	SAMN21036415	ENA
CNTI000005	Continental Bulldog	PRJNA188158	SAMN21036416	ENA
CNTI000006	Continental Bulldog	PRJNA188158	SAMN21036417	ENA
COLL000004	Collie	PRJNA188158	SAMN21036267	ENA
COLL000005	Collie	PRJNA648123	SAMN20151453	ENA
COLL000006	Collie	PRJNA648123	SAMN20151454	ENA
COLL000007	Collie	PRJNA648123	SAMN20151440	ENA
COLL000008	Collie	PRJNA648123	SAMN20151441	ENA
COLL000009	Collie	PRJNA648123	SAMN20151442	ENA
COLL000010	Collie	PRJNA648123	SAMN20151443	ENA
COLL000011	Collie	PRJNA648123	SAMN20151444	ENA
COLL000012	Collie	PRJNA648123	SAMN20151445	ENA
COTO000003	Coton de Tulear	PRJNA188158	SAMN21036268	ENA
COTO000004	Coton de Tulear	PRJNA648123	SAMN20151434	ENA
CP003	Cocker Spaniel	PRJEB16012	SAMEA4506900	ENA
CR018	Curly Coated Retriever	PRJEB16012	SAMEA4867931	ENA
CR023	Curly Coated Retriever	PRJEB16012	SAMEA4867930	ENA
CR039	Curly Coated Retriever	PRJEB16012	SAMEA104091556	ENA
CR040	Curly Coated Retriever	PRJEB16012	SAMEA4848709	ENA
CR101	Curly Coated Retriever	PRJEB16012	SAMEA4848710	ENA
CRES000001	Chinese Crested Dog	PRJNA188158	SAMN21036261	ENA
CRES000002	Chinese Crested Dog	PRJNA648123	SAMN21035103	ENA
CRSP000001	Croatian Sheepdog	PRJNA648123	SAMN21035104	ENA
CRSP000002	Croatian Sheepdog	PRJNA648123	SAMN21035105	ENA
CRSP000003	Croatian Sheepdog	PRJNA648123	SAMN21035106	ENA
CRSP000004	Croatian Sheepdog	PRJNA648123	SAMN21035107	ENA
CSHD000001	Catalan Sheepdog	PRJNA648123	SAMN21035108	ENA
CSHD000002	Catalan Sheepdog	PRJNA648123	SAMN21035109	ENA
CSHD000003	Catalan Sheepdog	PRJNA648123	SAMN21035110	ENA
CSKT000006	Cesky Terrier	PRJNA648123	SAMN20151435	ENA
CSKT000007	Cesky Terrier	PRJNA648123	SAMN20151436	ENA
CSKT000008	Cesky Terrier	PRJNA648123	SAMN20151437	ENA
CW011	Chow Chow	PRJEB16012	SAMEA104091566	ENA
CZEC000001	Czechoslovakian Wolfdog	PRJNA188158	SAMN21036513	ENA
CZEC000002	Czechoslovakian Wolfdog	PRJNA188158	SAMN21036514	ENA
CZWO000001	Czechoslovakian Wolfdog	PRJNA648123	SAMN29949170	ENA
CZWO000002	Czechoslovakian Wolfdog	PRJNA648123	SAMN29949171	ENA
D_32321	Doberman Pinscher	PRJEB36029	SAMEA7190237	ENA
D_34425	Doberman Pinscher	PRJEB36029	SAMEA7190113	ENA
DA0244	Dalmatian	PRJEB16012	SAMEA118215599	ENA
DACH000003	Dachshund	PRJNA648123	SAMN21035111	ENA
DACH000004	Dachshund	PRJNA648123	SAMN21035112	ENA
DACH000005	Dachshund	PRJNA648123	SAMN21035113	ENA
DACH000006	Dachshund	PRJNA648123	SAMN21035114	ENA
DACH000007	Dachshund	PRJNA648123	SAMN21035115	ENA
DACH000008	Dachshund	PRJNA648123	SAMN21035116	ENA
DACH000009	Dachshund	PRJNA648123	SAMN21035117	ENA
DACH000010	Dachshund	PRJNA648123	SAMN21035118	ENA
DACH000011	Dachshund	PRJNA648123	SAMN21035119	ENA
DALM000003	Dalmatian	PRJNA188158	SAMN21036274	ENA
DALM000004	Dalmatian	PRJNA648123	SAMN20151462	ENA
DAND000004	Dandie Dinmont Terrier	PRJNA648123	SAMN20151467	ENA
DAND000005	Dandie Dinmont Terrier	PRJNA648123	SAMN20151468	ENA
DAND000006	Dandie Dinmont Terrier	PRJNA648123	SAMN20151469	ENA
DARG000003	Dogo Argentino	PRJNA648123	SAMN20151470	ENA
DARG000004	Dogo Argentino	PRJNA648123	SAMN20151471	ENA
DARG000005	Dogo Argentino	PRJNA648123	SAMN20151472	ENA
DB149	Boxer	PRJEB16012	SAMEA8157165	ENA
DB160	Boxer	PRJEB16012	SAMEA110415686	ENA
DD0435	Great Dane	PRJEB16012	SAMEA118215600	ENA
DD0450	Great dane	PRJEB16012	SAMEA118215601	ENA
DD0451	Great dane	PRJEB16012	SAMEA118215602	ENA
DD0452	Great dane	PRJEB16012	SAMEA118215603	ENA
DD0453	Great dane	PRJEB16012	SAMEA118215604	ENA
DD116	Great Dane	PRJEB16012	SAMEA104091557	ENA
DD304	Great Dane	PRJEB16012	SAMEA8157166	ENA
DD319	Great Dane	PRJEB16012	SAMEA10644720	ENA
DD349	Great Dane	PRJEB16012	SAMEA110415687	ENA
DD359	Great Dane	PRJEB16012	SAMEA110415688	ENA
DEER000001	Scottish Deerhound	PRJNA188158	SAMN21036456	ENA
DEER000002	Scottish Deerhound	PRJNA188158	SAMN21036457	ENA
DG0003	Dogo Argentino	PRJEB16012	SAMEA8157167	ENA
DH0117	Dachshund	PRJEB16012	SAMEA104091567	ENA
DH0178	Dachshund	PRJEB16012	SAMEA112638865	ENA
DH0183	Dachshund (Minuature Dachshund)	PRJEB16012	SAMEA114382058	ENA
DH0186	Dachshund	PRJEB16012	SAMEA115467861	ENA
DH0196	Dachshund	PRJEB16012	SAMEA118215605	ENA
DH0197	Dachshund	PRJEB16012	SAMEA118215606	ENA
DH0202	Dachshund	PRJEB16012	SAMEA118215607	ENA
DH0216	Dachshund	PRJEB16012	SAMEA116318844	ENA
DH0244	Dachshund	PRJEB16012	SAMEA118215608	ENA
DH0253	Dachshund	PRJEB16012	SAMEA120918504	ENA
DH098	Dachshund	PRJEB7736	SAMEA3121338	ENA
DH126	Dachshund	PRJEB16012	SAMEA104125117	ENA
DH159	Dachshund	PRJEB16012	SAMEA8157168	ENA
DK008	German Shorthaired Pointer	PRJEB16012	SAMEA5657398	ENA
DK0424	German Shorthaired Pointer	PRJEB16012	SAMEA114382025	ENA
DK398	German Shorthaired Pointer	PRJEB16012	SAMEA6249504	ENA
DO0692	Dobermann Pinscher	PRJEB16012	SAMEA118215609	ENA
DO159	Doberman Pinscher	PRJEB16012	SAMEA4509491	ENA
DO263	Doberman Pinscher	PRJEB16012	SAMEA4509492	ENA
DO665	Doberman Pinscher	PRJEB16012	SAMEA6249486	ENA
DO675	Doberman Pinscher	PRJEB16012	SAMEA110175954	ENA
DO686	Doberman Pinscher (colony, possibly not purebred)	PRJEB16012	SAMEA112638866	ENA
DO687	Doberman Pinscher (colony, possibly not purebred)	PRJEB16012	SAMEA112638867	ENA
DO688	Doberman Pinscher (colony, possibly not purebred)	PRJEB16012	SAMEA112638868	ENA
DO689	Doberman Pinscher (colony, possibly not purebred)	PRJEB16012	SAMEA112638869	ENA
DOBP000001	Doberman Pinscher	PRJNA188158	SAMN21036281	ENA
DOBP000002	Doberman Pinscher	PRJNA188158	SAMN21036276	ENA
DOBP000003	Doberman Pinscher	PRJNA188158	SAMN21036277	ENA
DOBP000004	Doberman Pinscher	PRJNA188158	SAMN21036278	ENA
DOBP000005	Doberman Pinscher	PRJNA188158	SAMN21036279	ENA
DOBP000006	Doberman Pinscher	PRJNA188158	SAMN21036280	ENA
DOBP000007	Doberman Pinscher	PRJNA188158	SAMN21036282	ENA
DP208	German Pinscher	PRJEB16012	SAMEA8157169	ENA
DQ1	Chinese Indigenous Dog	PRJNA233638	SAMN02585161	ENA
DQ10	Chinese Indigenous Dog	PRJNA233638	SAMN02585170	ENA
DQ2	Chinese Indigenous Dog	PRJNA233638	SAMN02585162	ENA
DQ3	Chinese Indigenous Dog	PRJNA233638	SAMN02585163	ENA
DQ4	Chinese Indigenous Dog	PRJNA233638	SAMN02585164	ENA
DQ5	Chinese Indigenous Dog	PRJNA233638	SAMN02585165	ENA
DQ6	Chinese Indigenous Dog	PRJNA233638	SAMN02585166	ENA
DQ7	Chinese Indigenous Dog	PRJNA233638	SAMN02585167	ENA
DQ8	Chinese Indigenous Dog	PRJNA233638	SAMN02585168	ENA
DQ9	Chinese Indigenous Dog	PRJNA233638	SAMN02585169	ENA
DREV000001	Drever	PRJNA648123	SAMN20151474	ENA
DREV000002	Drever	PRJNA648123	SAMN20151475	ENA
DREV000003	Drever	PRJNA648123	SAMN20151476	ENA
DREV000004	Drever	PRJNA648123	SAMN20151477	ENA
DREV000005	Drever	PRJNA648123	SAMN20151478	ENA
DREV000006	Drever	PRJNA648123	SAMN20151479	ENA
DS0137	German Shepherd	PRJEB16012	SAMEA115467862	ENA
DS0146	German Shepherd	PRJEB16012	SAMEA115467863	ENA
DS0160	German shepherd	PRJEB16012	SAMEA118215610	ENA
DS032	Mixed breed	PRJEB14110	SAMEA3994036	ENA
DS041	Mixed breed	PRJEB14110	SAMEA3994037	ENA
DS042	Mixed breed	PRJEB14110	SAMEA3994038	ENA
DS043	German Shepherd	PRJEB16012	SAMEA4506895	ENA
DS051	German Shepherd	PRJEB16012	SAMEA72802168	ENA
DS053	German Shepherd	PRJEB16012	SAMEA72802918	ENA
DS064	German Shepherd	PRJEB16012	SAMEA104283465	ENA
DS077	German Shepherd	PRJEB16012	SAMEA5657392	ENA
DS102	German Shepherd	PRJEB16012	SAMEA8157170	ENA
DS113	German Shepherd	PRJEB16012	SAMEA110175955	ENA
DSHP000001	Dutch Shepherd	PRJNA188158	SAMN21036332	ENA
DSHP000002	Dutch Shepherd	PRJNA188158	SAMN21036333	ENA
DSHP000003	Dutch Shepherd	PRJNA648123	SAMN21035127	ENA
DSHP000004	Dutch Shepherd	PRJNA648123	SAMN21035128	ENA
DUPD000001	Dutch Partridge Dog	PRJNA648123	SAMN20151473	ENA
EB003	English Bulldog	PRJEB16012	SAMEA4848708	ENA
EGTT000007	English Toy Terrier	PRJNA648123	SAMN21035132	ENA
EGTT000008	English Toy Terrier	PRJNA648123	SAMN21035133	ENA
EGTT000009	English Toy Terrier	PRJNA648123	SAMN21035134	ENA
EGTT000010	English Toy Terrier	PRJNA648123	SAMN21035135	ENA
EGTT000011	English Toy Terrier	PRJNA648123	SAMN21035136	ENA
EGTT000012	English Toy Terrier	PRJNA648123	SAMN21035137	ENA
EGTT000013	English Toy Terrier	PRJNA648123	SAMN21035138	ENA
EGTT000014	English Toy Terrier	PRJNA648123	SAMN21035139	ENA
EGTT000015	English Toy Terrier	PRJNA648123	SAMN21035140	ENA
EGTT000016	English Toy Terrier	PRJNA648123	SAMN21035141	ENA
EL565	Elo	PRJEB16012	SAMEA4506890	ENA
ELOD000001	Elo	PRJNA188158	SAMN21036290	ENA
ELOD000002	Elo	PRJNA188158	SAMN21036291	ENA
ELOD000003	Elo	PRJNA188158	SAMN21036292	ENA
ELOD000004	Elo	PRJNA188158	SAMN21036293	ENA
ELOD000005	Elo	PRJNA188158	SAMN21036294	ENA
EM003	Mastiff	PRJEB16012	SAMEA6249487	ENA
EMC	Mixed breed of Lapponian Herder origin	PRJEB16012	SAMEA6862938	ENA
EN091	Entlebucher Mountain Dog	PRJEB16012	SAMEA4504828	ENA
EN154	Entlebucher Mountain Dog	PRJEB16012	SAMEA4505497	ENA
EN2036	Entlebucher Mountain Dog	PRJEB16012	SAMEA114382056	ENA
EN221	Entlebucher Mountain Dog	PRJEB16012	SAMEA4504829	ENA
EN247	Entlebucher Mountain Dog	PRJEB16012	SAMEA4505498	ENA
EN261	Entlebucher Mountain Dog	PRJEB16012	SAMEA4504830	ENA
EN263	Entlebucher Mountain Dog	PRJEB16012	SAMEA4505500	ENA
EN264	Entlebucher Mountain Dog	PRJEB16012	SAMEA4505501	ENA
ENTB000004	Entlebucher Mountain Dog	PRJNA188158	SAMN21036298	ENA
ENTB000005	Entlebucher Mountain Dog	PRJNA188158	SAMN21036299	ENA
ENTB000006	Entlebucher Mountain Dog	PRJNA188158	SAMN21036300	ENA
ENTB000007	Entlebucher Mountain Dog	PRJNA188158	SAMN21036295	ENA
ENTB000008	Entlebucher Mountain Dog	PRJNA188158	SAMN21036296	ENA
ENTB000009	Entlebucher Mountain Dog	PRJNA188158	SAMN21036297	ENA
EP003	English Springer Spaniel	PRJEB16012	SAMEA7297163	ENA
EP0046	English Springer Spaniel	PRJEB16012	SAMEA120918505	ENA
EP015	English Springer Spaniel	PRJEB16012	SAMEA110175956	ENA
EP033	English Springer Spaniel	PRJEB16012	SAMEA110175523	ENA
EP044	English Springer Spaniel	PRJEB16012	SAMEA112638870	ENA
EPNT000007	English Pointer	PRJNA648123	SAMN21035142	ENA
EPNT000008	English Pointer	PRJNA648123	SAMN21035143	ENA
EPNT000009	English Pointer	PRJNA648123	SAMN21035144	ENA
ESET000004	English Setter	PRJNA188158	SAMN21036302	ENA
ESMD000001	Estrela Mountain Dog	PRJNA648123	SAMN20151482	ENA
ESMD000002	Estrela Mountain Dog	PRJNA648123	SAMN20151483	ENA
ESMD000003	Estrela Mountain Dog	PRJNA648123	SAMN20151484	ENA
ESMD000004	Estrela Mountain Dog	PRJNA648123	SAMN20151485	ENA
ESMD000005	Estrela Mountain Dog	PRJNA648123	SAMN20151486	ENA
ESMD000006	Estrela Mountain Dog	PRJNA648123	SAMN20151487	ENA
ESTH000001	Estonian Hound	PRJNA648123	SAMN21035145	ENA
ESTH000002	Estonian Hound	PRJNA648123	SAMN21035146	ENA
ESTH000003	Estonian Hound	PRJNA648123	SAMN21035147	ENA
EU008	Eurasier	PRJEB6079	SAMEA2446720	ENA
EU0134	Eurasier	PRJEB16012	SAMEA116318845	ENA
EU037	Eurasier	PRJEB16012	SAMEA8157171	ENA
EU061	Eurasier	PRJEB16012	SAMEA110415689	ENA
EU122	Eurasier	PRJEB16012	SAMEA110415690	ENA
EURA000002	Eurasier	PRJNA188158	SAMN21036303	ENA
EURA000003	Eurasier	PRJNA188158	SAMN21036304	ENA
EURA000004	Eurasier	PRJNA648123	SAMN20151488	ENA
FAM005423	Kuvasz	PRJNA188158	SAMN23424288	ENA
FAM005424	Manchester Terrier	PRJNA188158	SAMN23802765	ENA
FAM005602	Leonberger	PRJNA188158	SAMN21036535	ENA
FAM005603	Leonberger	PRJNA188158	SAMN21036536	ENA
FB065	French Bulldog	PRJEB16012	SAMEA4504835	ENA
FB081	French Bulldog	PRJEB16012	SAMEA6249479	ENA
FB100	French Bulldog	PRJEB16012	SAMEA6862974	ENA
FB149	French Bulldog	PRJEB16012	SAMEA8157172	ENA
FB150	French Bulldog	PRJEB16012	SAMEA8157173	ENA
FBUL000004	French Bulldog	PRJNA188158	SAMN21036305	ENA
FIEL000004	Field Spaniel	PRJNA648123	SAMN20151490	ENA
FIEL000005	Field Spaniel	PRJNA648123	SAMN20151491	ENA
FLCD000001	Bouvier des Flandres	PRJNA648123	SAMN20151395	ENA
FLCD000002	Bouvier des Flandres	PRJNA648123	SAMN20151396	ENA
FX001	Fox Terrier	PRJEB16012	SAMEA7297164	ENA
FX002	Fox Terrier	PRJEB16012	SAMEA6862971	ENA
FX003	Fox Terrier	PRJEB16012	SAMEA6862972	ENA
FX004	Fox Terrier	PRJEB16012	SAMEA6862973	ENA
FXTE000002	Wire Fox Terrier	PRJNA648123	SAMN21035160	ENA
FXTE000003	Smooth Fox Terrier	PRJNA648123	SAMN21035161	ENA
FXTE000004	Smooth Fox Terrier	PRJNA648123	SAMN21035162	ENA
GALG000001	Galgo Espanol	PRJNA648123	SAMN21035163	ENA
GALG000002	Galgo Espanol	PRJNA648123	SAMN21035164	ENA
GALG000003	Galgo Espanol	PRJNA648123	SAMN21035165	ENA
GALG000004	Galgo Espanol	PRJNA648123	SAMN21035166	ENA
GB001	Grand Basset Griffon Vendeen	PRJEB16012	SAMEA7297165	ENA
GBGV000005	Grand Basset Griffon Vendeen	PRJNA648123	SAMN20151380	ENA
GFBR000001	Griffon Fauve de Bretagne	PRJNA648123	SAMN21035167	ENA
GGVE000001	Grand Griffon Vendeen	PRJNA648123	SAMN21035168	ENA
GGVE000002	Grand Griffon Vendeen	PRJNA648123	SAMN21035169	ENA
GHND000001	German Hound	PRJNA188158	SAMN21036227	ENA
GHND000002	German Hound	PRJNA188158	SAMN21036228	ENA
GHND000003	German Hound	PRJNA188158	SAMN21036229	ENA
GHND000004	German Hound	PRJNA188158	SAMN21036230	ENA
GHND000005	German Hound	PRJNA188158	SAMN21036231	ENA
GHND000006	German Hound	PRJNA188158	SAMN21036232	ENA
GHUT000001	German Hunting Terrier	PRJNA188158	SAMN21036348	ENA
GHUT000002	German Hunting Terrier	PRJNA188158	SAMN21036349	ENA
GMSP000001	Deutscher Wachtelhund	PRJNA188158	SAMN21036285	ENA
GMSP000002	Deutscher Wachtelhund	PRJNA188158	SAMN21036286	ENA
GMSP000003	Deutscher Wachtelhund	PRJNA188158	SAMN21036287	ENA
GMSP000004	Deutscher Wachtelhund	PRJNA188158	SAMN21036288	ENA
GOLD000002	Golden Retriever	PRJNA188158	SAMN21036313	ENA
GOLD000003	Golden Retriever	PRJNA188158	SAMN21036314	ENA
GOLD000004	Golden Retriever	PRJNA188158	SAMN21036315	ENA
GOLD000005	Golden Retriever	PRJNA188158	SAMN21036316	ENA
GOLD000007	Golden Retriever	PRJNA188158	SAMN21036318	ENA
GORD000002	Gordon Setter	PRJNA648123	SAMN21035174	ENA
GP3	Pyrenean Mountain Dog	PRJEB16012	SAMEA4848700	ENA
GPIN000001	German Pinscher	PRJNA188158	SAMN21036283	ENA
GPIN000002	German Pinscher	PRJNA188158	SAMN21036284	ENA
GPIN000003	German Pinscher	PRJNA648123	SAMN21035175	ENA
GPIN000004	German Pinscher	PRJNA648123	SAMN21035176	ENA
GPYR000001	Pyrenean Mountain Dog	PRJNA188158	SAMN21036422	ENA
GPYR000002	Pyrenean Mountain Dog	PRJNA188158	SAMN21036423	ENA
GR0855	Golden Retriever	PRJEB16012	SAMEA4504838	ENA
GR0859	Golden Retriever	PRJEB16012	SAMEA4506899	ENA
GR0860	Golden Retriever	PRJEB16012	SAMEA4509487	ENA
GR0892	Golden Retriever	PRJEB16012	SAMEA104016307	ENA
GR1078	Mixed breed (Golden Retriever mix)	PRJEB16012	SAMEA104091572	ENA
GR1161	Golden Retriever	PRJEB16012	SAMEA4867924	ENA
GR1301	Golden Retriever	PRJEB16012	SAMEA6249503	ENA
GR1379	Golden Retriever	PRJEB16012	SAMEA8797074	ENA
GR1480	Golden Retriever	PRJEB16012	SAMEA8157174	ENA
GR1587	Golden Retriever	PRJEB16012	SAMEA112638871	ENA
GR1662	Golden Retriever	PRJEB16012	SAMEA120918506	ENA
GR1703	Golden retriever	PRJEB16012	SAMEA118215611	ENA
GR1704	Golden retriever	PRJEB16012	SAMEA118215612	ENA
GREE000001	Greenland Dog	PRJNA188158	SAMN21036308	ENA
GREE000002	Greenland Dog	PRJNA188158	SAMN21036309	ENA
GREE000003	Greenland Dog	PRJNA188158	SAMN21036310	ENA
GRND000001	Belgian Shepherd (Groenendael)	PRJNA188158	SAMN21036373	ENA
GS1	German Shepherd	PRJNA233638	SAMN02585201	ENA
GS10	German Shepherd	PRJNA233638	SAMN02585210	ENA
GS104	German Spitz (Giant)	PRJEB16012	SAMEA104105252	ENA
GS2	German Shepherd	PRJNA233638	SAMN02585202	ENA
GS3	German Shepherd	PRJNA233638	SAMN02585203	ENA
GS4	German Shepherd	PRJNA233638	SAMN02585204	ENA
GS5	German Shepherd	PRJNA233638	SAMN02585205	ENA
GS6	German Shepherd	PRJNA233638	SAMN02585206	ENA
GS7	German Shepherd	PRJNA233638	SAMN02585207	ENA
GS8	German Shepherd	PRJNA233638	SAMN02585208	ENA
GS9	German Shepherd	PRJNA233638	SAMN02585209	ENA
GSMD000002	Great Swiss Mountain Dog	PRJNA188158	SAMN21036459	ENA
GSMD000003	Great Swiss Mountain Dog	PRJNA188158	SAMN21036460	ENA
GSMD000005	Great Swiss Mountain Dog	PRJNA188158	SAMN21036461	ENA
GSMD000006	Great Swiss Mountain Dog	PRJNA188158	SAMN21036462	ENA
GSMD000007	Great Swiss Mountain Dog	PRJNA188158	SAMN21036463	ENA
GSMD000008	Great Swiss Mountain Dog	PRJNA188158	SAMN21036464	ENA
GSMD000009	Great Swiss Mountain Dog	PRJNA188158	SAMN21036465	ENA
GSNZ000003	Giant Schnauzer	PRJNA188158	SAMN21036443	ENA
GSPK000001	German Spitz (Miniature)	PRJNA188158	SAMN21036362	ENA
GSPK000002	German Spitz (Miniature)	PRJNA188158	SAMN21036363	ENA
GSPK000003	German Spitz (Miniature)	PRJNA188158	SAMN21036364	ENA
GSPK000004	German Spitz (Miniature)	PRJNA648123	SAMN21035181	ENA
GSPK000005	German Spitz (Miniature)	PRJNA648123	SAMN21035182	ENA
GSPK000006	German Spitz (Miniature)	PRJNA648123	SAMN21035183	ENA
GSPK000007	German Spitz (Miniature)	PRJNA188158	SAMN21036357	ENA
GSPK000008	German Spitz (Miniature)	PRJNA188158	SAMN21036358	ENA
GSPK000009	German Spitz (Miniature)	PRJNA188158	SAMN21036359	ENA
GSPK000010	German Spitz (Miniature)	PRJNA188158	SAMN21036360	ENA
GSPK000011	German Spitz (Miniature)	PRJNA188158	SAMN21036361	ENA
GSPZ000001	German Spitz (Giant)	PRJNA188158	SAMN21036325	ENA
GSPZ000002	German Spitz (Giant)	PRJNA188158	SAMN21036328	ENA
GSPZ000003	German Spitz (Giant)	PRJNA188158	SAMN21036319	ENA
GSPZ000004	German Spitz (Giant)	PRJNA188158	SAMN21036320	ENA
GSPZ000005	German Spitz (Giant)	PRJNA188158	SAMN21036321	ENA
GSPZ000006	German Spitz (Giant)	PRJNA188158	SAMN21036322	ENA
GSZG000001	German Spitz (Giant)	PRJNA188158	SAMN21036323	ENA
GSZG000002	German Spitz (Giant)	PRJNA188158	SAMN21036324	ENA
GSZG000003	German Spitz (Giant)	PRJNA188158	SAMN21036326	ENA
GSZG000004	German Spitz (Giant)	PRJNA188158	SAMN21036327	ENA
GSZG000005	German Spitz (Giant)	PRJNA188158	SAMN21036329	ENA
GSZG000006	German Spitz (Giant)	PRJNA188158	SAMN21036330	ENA
GSZG000007	German Spitz (Miniature)	PRJNA188158	SAMN21036356	ENA
GSZM000001	German Spitz (Medium)	PRJNA188158	SAMN21036384	ENA
GSZM000002	German Spitz (Medium)	PRJNA188158	SAMN21036385	ENA
GSZM000003	German Spitz (Medium)	PRJNA188158	SAMN21036386	ENA
GSZM000004	German Spitz (Medium)	PRJNA188158	SAMN21036387	ENA
GSZM000005	German Spitz (Medium)	PRJNA648123	SAMN21035184	ENA
GSZM000006	German Spitz (Medium)	PRJNA648123	SAMN21035185	ENA
GSZM000007	German Spitz (Medium)	PRJNA188158	SAMN21036389	ENA
GSZM000008	German Spitz (Medium)	PRJNA188158	SAMN21036390	ENA
GSZM000009	German Spitz (Medium)	PRJNA188158	SAMN21036391	ENA
GSZM000010	German Spitz (Medium)	PRJNA188158	SAMN21036392	ENA
GSZM000011	German Spitz (Medium)	PRJNA188158	SAMN21036393	ENA
GSZM000012	German Spitz (Medium)	PRJNA188158	SAMN21036388	ENA
GTLH000001	Gotland Hound	PRJNA648123	SAMN21035186	ENA
GW004	German Wirehaired Pointer	PRJEB13468	SAMEA3928144	ENA
GW005	German Wirehaired Pointer	PRJEB16012	SAMEA6862962	ENA
GW026	German Wirehaired Pointer	PRJEB16012	SAMEA6862963	ENA
GW028	German Wirehaired Pointer	PRJEB16012	SAMEA6862964	ENA
GW029	German Wirehaired Pointer	PRJEB16012	SAMEA6862965	ENA
GW030	German Wirehaired Pointer	PRJEB16012	SAMEA6862966	ENA
GW041	German Wirehaired Pointer	PRJEB16012	SAMEA6862967	ENA
GW043	German Wirehaired Pointer	PRJEB16012	SAMEA6862977	ENA
GW045	German Wirehaired Pointer	PRJEB16012	SAMEA6862968	ENA
GW046	German Wirehaired Pointer	PRJEB16012	SAMEA6862969	ENA
GW048	German Wirehaired Pointer	PRJEB16012	SAMEA6862970	ENA
GWHP000003	German Wirehaired Pointer	PRJNA188158	SAMN21036331	ENA
GWHP000004	German Wirehaired Pointer	PRJNA648123	SAMN20151466	ENA
GY0484	Greyhound	PRJEB16012	SAMEA118215613	ENA
GY0485	Greyhound	PRJEB16012	SAMEA118215614	ENA
GY391	Greyhound	PRJEB16012	SAMEA4867933	ENA
GY393	Greyhound	PRJEB16012	SAMEA4848711	ENA
GY415	Greyhound	PRJEB16012	SAMEA4867932	ENA
GY416	Greyhound	PRJEB16012	SAMEA4848712	ENA
GY432	Greyhound	PRJEB16012	SAMEA104125118	ENA
GY453	Greyhound	PRJEB16012	SAMEA8157175	ENA
H29	Mixed breed of Siberian Husky origin	PRJEB16012	SAMEA6862939	ENA
H38	Mixed breed of Siberian Husky origin	PRJEB16012	SAMEA6862940	ENA
H59	Mixed breed of Siberian Husky origin	PRJEB16012	SAMEA6862941	ENA
HAEL000001	Hallefors Elkhound	PRJNA648123	SAMN21035187	ENA
HAVA000001	Havanese	PRJNA648123	SAMN20151388	ENA
HAVA000002	Havanese	PRJNA648123	SAMN20151389	ENA
HAVA000003	Havanese	PRJNA648123	SAMN20151390	ENA
HELH000001	Hellenic Hound	PRJNA648123	SAMN21035188	ENA
HO013	Dutch Shepherd	PRJEB16012	SAMEA6862981	ENA
HOBO000001	Hortaya Borzaya	PRJNA648123	SAMN21035189	ENA
HOBO000002	Hortaya Borzaya	PRJNA648123	SAMN21035190	ENA
HOKK000001	Hokkaido	PRJNA648123	SAMN21035191	ENA
HOKK000002	Hokkaido	PRJNA648123	SAMN21035192	ENA
HOKK000003	Hokkaido	PRJNA648123	SAMN21035193	ENA
HOVA000001	Hovawart	PRJNA188158	SAMN21036335	ENA
HOVA000002	Hovawart	PRJNA188158	SAMN21036336	ENA
HOVA000003	Hovawart	PRJNA648123	SAMN21035194	ENA
HT001	Heideterrier	PRJEB16012	SAMEA103135918	ENA
HTSV000001	Hamiltonstovare	PRJNA648123	SAMN21035197	ENA
HTSV000002	Hamiltonstovare	PRJNA648123	SAMN21035198	ENA
HTSV000003	Hamiltonstovare	PRJNA648123	SAMN21035199	ENA
HTSV000004	Hamiltonstovare	PRJNA648123	SAMN21035200	ENA
HTSV000005	Hamiltonstovare	PRJNA648123	SAMN21035201	ENA
HTSV000006	Hamiltonstovare	PRJNA648123	SAMN21035202	ENA
HTSV000007	Hamiltonstovare	PRJNA648123	SAMN21035203	ENA
HVSC000001	Hanoverian Hound	PRJNA188158	SAMN21036334	ENA
HW1706	Hovawart	PRJEB16012	SAMEA4506894	ENA
HW1872	Hovawart	PRJEB16012	SAMEA4848705	ENA
HW1979	Hovawart	PRJEB16012	SAMEA4867928	ENA
IBIZ000008	Ibizan Hound	PRJNA648123	SAMN21035205	ENA
IBIZ000009	Ibizan Hound	PRJNA648123	SAMN21035206	ENA
IBIZ000010	Ibizan Hound	PRJNA648123	SAMN21035207	ENA
IBIZ000011	Ibizan Hound	PRJNA648123	SAMN21035208	ENA
IBIZ000012	Ibizan Hound	PRJNA648123	SAMN21035209	ENA
IBIZ000013	Ibizan Hound	PRJNA648123	SAMN21035210	ENA
ICES000004	Icelandic Sheepdog	PRJNA648123	SAMN21035211	ENA
ICES000005	Icelandic Sheepdog	PRJNA648123	SAMN21035212	ENA
ICES000006	Icelandic Sheepdog	PRJNA648123	SAMN21035213	ENA
IH0001	Irish Wolfhound	PRJEB16012	SAMEA7198607	ENA
IRIT000002	Irish Terrier	PRJNA188158	SAMN21036338	ENA
IRIT000003	Irish Terrier	PRJNA648123	SAMN21035214	ENA
IRSE000002	Irish Red Setter	PRJNA188158	SAMN21036337	ENA
IRSE000003	Irish Setter	PRJNA648123	SAMN21035215	ENA
IST0021	Irish soft coated wheaten terrier	PRJEB16012	SAMEA118215615	ENA
IST0022	Irish soft coated wheaten terrier	PRJEB16012	SAMEA118215616	ENA
IST011	Irish Soft Coated Wheaten Terrier	PRJEB16012	SAMEA6249488	ENA
IST012	Irish Soft Coated Wheaten Terrier	PRJEB16012	SAMEA6249489	ENA
IST013	Irish Soft Coated Wheaten Terrier	PRJEB16012	SAMEA6249490	ENA
IST014	Irish Soft Coated Wheaten Terrier	PRJEB16012	SAMEA6249491	ENA
IST016	Irish Soft Coated Wheaten Terrier	PRJEB16012	SAMEA6249493	ENA
IST017	Irish Soft Coated Wheaten Terrier	PRJEB16012	SAMEA6249494	ENA
IST018	Irish Soft Coated Wheaten Terrier	PRJEB16012	SAMEA6249495	ENA
IST019	Irish Soft Coated Wheaten Terrier	PRJEB16012	SAMEA6258987	ENA
IST020	Irish Soft Coated Wheaten Terrier	PRJEB16012	SAMEA6249496	ENA
IT0390	Irish Terrier	PRJEB16012	SAMEA104283467	ENA
IT221	Irish Terrier	PRJEB13468	SAMEA3928141	ENA
IW015	Italian Greyhound	PRJEB16012	SAMEA8157176	ENA
IW016	Italian Greyhound	PRJEB16012	SAMEA112638872	ENA
IWSP000004	Irish Water Spaniel	PRJNA648123	SAMN21035216	ENA
JR0034	Jack Russell Terrier	PRJEB16012	SAMEA104125119	ENA
JR0061	Jack Russell Terrier	PRJEB16012	SAMEA114382026	ENA	Affected by muscular dystrophy
JR045	Jack Russell Terrier	PRJEB16012	SAMEA4867925	ENA
JR048	Jack Russell Terrier	PRJEB16012	SAMEA6249497	ENA
JR052	Jack Russell Terrier	PRJEB16012	SAMEA6249498	ENA
JR056	Jack Russell Terrier	PRJEB16012	SAMEA110415691	ENA
JSPZ000001	Japanese Spitz	PRJNA188158	SAMN21036340	ENA
JSPZ000002	Japanese Spitz	PRJNA188158	SAMN21036344	ENA
JSPZ000003	Japanese Spitz	PRJNA188158	SAMN21036346	ENA
JSPZ000004	Japanese Spitz	PRJNA648123	SAMN21035217	ENA
JSPZ000005	Japanese Spitz	PRJNA648123	SAMN21035218	ENA
JSPZ000006	Japanese Spitz	PRJNA648123	SAMN21035219	ENA
JSPZ000007	Japanese Spitz	PRJNA188158	SAMN21036339	ENA
JSPZ000008	Japanese Spitz	PRJNA188158	SAMN21036341	ENA
JSPZ000009	Japanese Spitz	PRJNA188158	SAMN21036342	ENA
JSPZ000010	Japanese Spitz	PRJNA188158	SAMN21036343	ENA
JSPZ000011	Japanese Spitz	PRJNA188158	SAMN21036345	ENA
JSPZ000012	Japanese Spitz	PRJNA188158	SAMN21036347	ENA
JT007	German Hunting Terrier	PRJEB16012	SAMEA104125120	ENA
JT011	German Hunting Terrier	PRJEB16012	SAMEA104283460	ENA
KAIK000001	Kai Ken	PRJNA648123	SAMN21035220	ENA
KAIK000002	Kai Ken	PRJNA648123	SAMN21035221	ENA
KAIK000003	Kai Ken	PRJNA648123	SAMN21035222	ENA
KAIK000004	Kai Ken	PRJNA648123	SAMN21035223	ENA
KAIK000005	Kai Ken	PRJNA648123	SAMN21035224	ENA
KB0003	Kerry Blue Terrier	PRJEB16012	SAMEA8157177	ENA
KEES000003	German Spitz (Keeshond)	PRJNA188158	SAMN21036519	ENA
KEES000004	German Spitz (Keeshond)	PRJNA188158	SAMN21036520	ENA
KEES000005	German Spitz (Keeshond)	PRJNA648123	SAMN21035225	ENA
KEES000006	German Spitz (Keeshond)	PRJNA648123	SAMN21035226	ENA
KEES000007	German Spitz (Keeshond)	PRJNA188158	SAMN21036518	ENA
KEES000008	German Spitz (Keeshond)	PRJNA188158	SAMN21036521	ENA
KEES000009	German Spitz (Keeshond)	PRJNA188158	SAMN21036522	ENA
KEES000010	German Spitz (Keeshond)	PRJNA188158	SAMN21036523	ENA
KEES000011	German Spitz (Keeshond)	PRJNA188158	SAMN21036524	ENA
KEES000012	German Spitz (Keeshond)	PRJNA188158	SAMN21036525	ENA
KERY000001	Kerry Blue Terrier	PRJNA188158	SAMN21036350	ENA
KERY000002	Kerry Blue Terrier	PRJNA648123	SAMN21035227	ENA
KF042	Kromfohrlander	PRJEB6076	SAMEA2446055	ENA
KISH000001	Kishu	PRJNA648123	SAMN21035228	ENA
KISH000002	Kishu	PRJNA648123	SAMN21035229	ENA
KISH000003	Kishu	PRJNA648123	SAMN21035230	ENA
KKH2684	Siberian Husky	PRJEB10823	SAMEA3539249	ENA
KM1	Kunming Dog	PRJNA233638	SAMN02585191	ENA
KM10	Kunming Dog	PRJNA233638	SAMN02585200	ENA
KM2	Kunming Dog	PRJNA233638	SAMN02585192	ENA
KM3	Kunming Dog	PRJNA233638	SAMN02585193	ENA
KM4	Kunming Dog	PRJNA233638	SAMN02585194	ENA
KM5	Kunming Dog	PRJNA233638	SAMN02585195	ENA
KM6	Kunming Dog	PRJNA233638	SAMN02585196	ENA
KM7	Kunming Dog	PRJNA233638	SAMN02585197	ENA
KM8	Kunming Dog	PRJNA233638	SAMN02585198	ENA
KM9	Kunming Dog	PRJNA233638	SAMN02585199	ENA
KMUM000003	Kleiner Munsterlander	PRJNA188158	SAMN21036354	ENA
KMUM000004	Kleiner Munsterlander	PRJNA188158	SAMN21036355	ENA
KMUM000007	Kleiner Munsterlander	PRJNA648123	SAMN21035231	ENA
KMUM000008	Kleiner Munsterlander	PRJNA648123	SAMN21035232	ENA
KMUM000009	Kleiner Munsterlander	PRJNA648123	SAMN21035233	ENA
KMUM000010	Kleiner Munsterlander	PRJNA648123	SAMN21035234	ENA
KMUM000011	Kleiner Munsterlander	PRJNA648123	SAMN21035235	ENA
KROM000001	Kromfohrlander	PRJNA188158	SAMN21036351	ENA
KROM000002	Kromfohrlander	PRJNA188158	SAMN21036352	ENA
KROM000003	Kromfohrlander	PRJNA188158	SAMN21036353	ENA
KROM000004	Kromfohrlander	PRJNA648123	SAMN21035236	ENA
KROM000005	Kromfohrlander	PRJNA648123	SAMN21035237	ENA
KROM000006	Kromfohrlander	PRJNA648123	SAMN21035238	ENA
KROM000007	Kromfohrlander	PRJNA648123	SAMN21035239	ENA
KUVZ000004	Kuvasz	PRJNA648123	SAMN21035240	ENA
KUVZ000005	Kuvasz	PRJNA648123	SAMN21035241	ENA
KUVZ000006	Kuvasz	PRJNA648123	SAMN21035242	ENA
KUVZ000007	Kuvasz	PRJNA648123	SAMN21035243	ENA
LA1869	Labrador Retriever	PRJEB16012	SAMEA4504834	ENA
LA2382	Mixed breed (Labrador Retriever cross, Italy)	PRJEB16012	SAMEA104125075	ENA
LA2438	Labrador Retriever	PRJEB16012	SAMEA5209182	ENA
LA2443	Labrador Retriever	PRJEB16012	SAMEA104091568	ENA
LA2928	Labrador Retriever	PRJEB16012	SAMEA6862915	ENA
LA2929	Labrador Retriever	PRJEB16012	SAMEA116318846	ENA
LA2930	Labrador Retriever	PRJEB16012	SAMEA116318847	ENA
LA3186	Labrador Retriever	PRJEB16012	SAMEA8157178	ENA
LA3197	Labrador Retriever	PRJEB16012	SAMEA10644721	ENA
LA3222	Labrador Retriever	PRJEB16012	SAMEA8157179	ENA
LA3258	Labrador Retriever	PRJEB16012	SAMEA110415692	ENA
LA3260	Labrador Retriever	PRJEB16012	SAMEA10644722	ENA
LA3305	Labrador Retriever	PRJEB16012	SAMEA10644723	ENA
LA3337	Labrador Retriever	PRJEB16012	SAMEA110175524	ENA
LA3341	Labrador Retriever	PRJEB16012	SAMEA112638873	ENA
LA3400	Labrador Retriever	PRJEB16012	SAMEA110175525	ENA
LA3401	Labrador Retriever	PRJEB16012	SAMEA110175526	ENA
LA3422	Mixed breed (Labrador Retriever x Golden Retriever)	PRJEB16012	SAMEA110415693	ENA
LA3530	Labrador Retriever	PRJEB16012	SAMEA112638874	ENA
LA3635	Labrador Retriever	PRJEB16012	SAMEA114382027	ENA
LA3710	Labrador Retriever	PRJEB16012	SAMEA115467864	ENA
LA3765	Labrador Retriever	PRJEB16012	SAMEA115467865	ENA
LA3852	Mixed breed (Labrador mix)	PRJEB16012	SAMEA116318848	ENA
LA3941	Labrador retriever	PRJEB16012	SAMEA118215617	ENA
LA3942	Labrador retriever	PRJEB16012	SAMEA118215618	ENA
LA3943	Labrador retriever	PRJEB16012	SAMEA118215619	ENA
LA882	Labrador Retriever	PRJEB5874	SAMEA2417015	ENA
LABR000001	Labrador Retriever	PRJNA188158	SAMN21036365	ENA
LABR000002	Labrador Retriever	PRJNA188158	SAMN21036366	ENA
LABR000003	Labrador Retriever	PRJNA188158	SAMN21036367	ENA
LABR000004	Labrador Retriever	PRJNA188158	SAMN21036368	ENA
LABR000005	Labrador Retriever	PRJNA188158	SAMN21036369	ENA
LABR000006	Labrador Retriever	PRJNA188158	SAMN21036370	ENA
LAEK000002	Belgian Shepherd (Malinois)	PRJNA188158	SAMN21036375	ENA
LAEK000003	Belgian Shepherd (Laekenois)	PRJNA188158	SAMN21036376	ENA
LAEK000004	Belgian Shepherd (Laekenois)	PRJNA648123	SAMN20151398	ENA
LAEK000005	Belgian Shepherd (Laekenois)	PRJNA648123	SAMN20151399	ENA
LAG1922K2	Lagotto Romagnolo	PRJNA1439613	SAMN56587710	NCBI SRA
LAG1923K2	Lagotto Romagnolo	PRJNA1439613	SAMN56587711	NCBI SRA
LAG2017A1	Lagotto Romagnolo	PRJNA1439613	SAMN56587712	NCBI SRA
LAG690A1	Lagotto Romagnolo	PRJNA1439613	SAMN56587713	NCBI SRA
LAKE000001	Lakeland Terrier	PRJNA648123	SAMN21035244	ENA
LAKE000002	Lakeland Terrier	PRJNA648123	SAMN21035245	ENA
LAKE000003	Lakeland Terrier	PRJNA648123	SAMN21035246	ENA
LAKE000004	Lakeland Terrier	PRJNA648123	SAMN21035247	ENA
LAKE000005	Lakeland Terrier	PRJNA648123	SAMN21035248	ENA
LAKE000006	Lakeland Terrier	PRJNA648123	SAMN21035249	ENA
LANC000004	Lancashire Heeler	PRJNA648123	SAMN21035250	ENA
LANC000005	Lancashire Heeler	PRJNA648123	SAMN21035251	ENA
LANC000006	Lancashire Heeler	PRJNA648123	SAMN21035252	ENA
LB0013	Leonberger	PRJEB16012	SAMEA4848665	ENA
LB0139	Leonberger	PRJEB16012	SAMEA4848666	ENA
LB0147	Leonberger	PRJEB16012	SAMEA4848690	ENA
LB0197	Leonberger	PRJEB16012	SAMEA4848676	ENA
LB0268	Leonberger	PRJEB16012	SAMEA4848668	ENA
LB0304	Leonberger	PRJEB16012	SAMEA4848669	ENA
LB0305	Leonberger	PRJEB16012	SAMEA4848670	ENA
LB0339	Leonberger	PRJEB16012	SAMEA4848671	ENA
LB0453	Leonberger	PRJEB16012	SAMEA8797091	ENA
LB0482	Leonberger	PRJEB16012	SAMEA4848673	ENA
LB0507	Leonberger	PRJEB16012	SAMEA4848691	ENA
LB0554	Leonberger	PRJEB16012	SAMEA4848692	ENA
LB0656	Leonberger	PRJEB16012	SAMEA4848693	ENA
LB0683	Leonberger	PRJEB16012	SAMEA4848674	ENA
LB0908	Leonberger	PRJEB16012	SAMEA8797095	ENA
LB1000	Leonberger	PRJEB16012	SAMEA8797087	ENA
LB111	Leonberger	PRJEB16012	SAMEA47266168	ENA
LB1428	Leonberger	PRJEB16012	SAMEA8797088	ENA
LB1429	Leonberger	PRJEB16012	SAMEA8797090	ENA
LB1848	Leonberger	PRJEB16012	SAMEA104656180	ENA
LB1919	Leonberger	PRJEB16012	SAMEA103935360	ENA
LB1961	Leonberger	PRJEB16012	SAMEA4848675	ENA
LB214	Leonberger	PRJEB16012	SAMEA4867936	ENA
LB3437	Leonberger	PRJEB16012	SAMEA118215620	ENA
LB3506	Leonberger	PRJEB16012	SAMEA4848684	ENA
LB3521	Leonberger	PRJEB16012	SAMEA4848694	ENA
LB3586	Leonberger	PRJEB16012	SAMEA8797096	ENA
LB3705	Leonberger	PRJEB16012	SAMEA4848687	ENA
LB3906	Leonberger	PRJEB16012	SAMEA4848688	ENA
LB4114	Leonberger	PRJEB16012	SAMEA7297166	ENA
LB4183	Leonberger	PRJEB16012	SAMEA4848689	ENA
LB4508	Leonberger	PRJEB16012	SAMEA7297167	ENA
LB4517	Leonberger	PRJEB16012	SAMEA8797094	ENA
LB4532	Leonberger	PRJEB16012	SAMEA8797092	ENA
LB4693	Leonberger	PRJEB16012	SAMEA4848695	ENA
LB4723	Leonberger	PRJEB16012	SAMEA10644724	ENA
LB4909	Leonberger	PRJEB16012	SAMEA10644725	ENA
LB5378	Leonberger	PRJEB16012	SAMEA4873254	ENA
LB5550	Leonberger	PRJEB16012	SAMEA110175527	ENA
LB5751	Leonberger	PRJEB16012	SAMEA4848699	ENA
LB6011	Leonberger	PRJEB16012	SAMEA10644726	ENA
LB6113	Leonberger	PRJEB16012	SAMEA8797089	ENA
LB6208	Leonberger	PRJEB16012	SAMEA8797093	ENA
LB6211	Leonberger	PRJEB16012	SAMEA110175528	ENA
LB6285	Leonberger	PRJEB16012	SAMEA7198610	ENA
LB6341	Leonberger	PRJEB16012	SAMEA7297169	ENA
LB6466	Leonberger	PRJEB16012	SAMEA10644727	ENA
LB6480	Leonberger	PRJEB16012	SAMEA10644728	ENA
LB6485	Leonberger	PRJEB16012	SAMEA10644729	ENA
LB6508	Leonberger	PRJEB16012	SAMEA10644730	ENA
LB6543	Leonberger	PRJEB16012	SAMEA10644731	ENA
LB6546	Leonberger	PRJEB16012	SAMEA10644732	ENA
LB6665	Leonberger	PRJEB16012	SAMEA10644733	ENA
LB6782	Leonberger	PRJEB16012	SAMEA110175529	ENA
LB7153	Leonberger	PRJEB16012	SAMEA118215621	ENA
LC003	Cão de Castro Laboreiro	PRJEB16012	SAMEA8797075	ENA
LDSR000001	Landseer	PRJNA188158	SAMN21036371	ENA
LDSR000002	Landseer	PRJNA188158	SAMN21036372	ENA
LDSR000003	Landseer	PRJNA648123	SAMN21035253	ENA
LE0048	Leonberger	PRJEB16012	SAMEA8230809	ENA
LE0051	Leonberger	PRJEB16012	SAMEA4848677	ENA
LE0096	Leonberger	PRJEB16012	SAMEA8230810	ENA
LE0116	Leonberger	PRJEB16012	SAMEA8230811	ENA
LE0237	Leonberger	PRJEB16012	SAMEA4848678	ENA
LE0269	Leonberger	PRJEB16012	SAMEA4848679	ENA
LE0316	Leonberger	PRJEB16012	SAMEA8230812	ENA
LE0454	Leonberger	PRJEB16012	SAMEA8230813	ENA
LE0512	Leonberger	PRJEB16012	SAMEA4848680	ENA
LE0734	Leonberger	PRJEB16012	SAMEA8230814	ENA
LE0738	Leonberger	PRJEB16012	SAMEA4848681	ENA
LE0812	Leonberger	PRJEB16012	SAMEA8230815	ENA
LE0823	Leonberger	PRJEB16012	SAMEA8230816	ENA
LE0896	Leonberger	PRJEB16012	SAMEA4848696	ENA
LE114725	Leonberger	PRJEB16012	SAMEA8230817	ENA
LE1160	Leonberger	PRJEB16012	SAMEA8230818	ENA
LE1294	Leonberger	PRJEB16012	SAMEA4848682	ENA
LE1301	Leonberger	PRJEB16012	SAMEA4848683	ENA
LE1302	Leonberger	PRJEB16012	SAMEA4848697	ENA
LE1306	Leonberger	PRJEB16012	SAMEA8230819	ENA
LE1355	Leonberger	PRJEB16012	SAMEA4848698	ENA
LE2450	Leonberger	PRJEB16012	SAMEA104656181	ENA
LE2614	Leonberger	PRJEB16012	SAMEA8797085	ENA
LE2887	Leonberger	PRJEB16012	SAMEA8797086	ENA
LE3212	Leonberger	PRJEB16012	SAMEA5657399	ENA
LE3257	Leonberger	PRJEB16012	SAMEA10644734	ENA
LE3765	Leonberger	PRJEB16012	SAMEA10644735	ENA
LE3832	Leonberger	PRJEB16012	SAMEA10644736	ENA
LEON000007	Leonberger	PRJNA648123	SAMN21035254	ENA
LEON000008	Leonberger	PRJNA648123	SAMN21035255	ENA
LEON000009	Leonberger	PRJNA648123	SAMN21035256	ENA
LEON000010	Leonberger	PRJNA648123	SAMN21035257	ENA
LH22	Mixed breed of Lapponian Herder origin	PRJEB16012	SAMEA6862942	ENA
LHSA000004	Lhasa Apso	PRJNA648123	SAMN21035258	ENA
LHSA000005	Lhasa Apso	PRJNA648123	SAMN21035259	ENA
LHSA000006	Lhasa Apso	PRJNA648123	SAMN21035260	ENA
LHSA000007	Lhasa Apso	PRJNA648123	SAMN21035261	ENA
LHSA000008	Lhasa Apso	PRJNA648123	SAMN21035262	ENA
LJ1	Chinese Indigenous Dog	PRJNA233638	SAMN02585171	ENA
LJ10	Chinese Indigenous Dog	PRJNA233638	SAMN02585180	ENA
LJ2	Chinese Indigenous Dog	PRJNA233638	SAMN02585172	ENA
LJ3	Chinese Indigenous Dog	PRJNA233638	SAMN02585173	ENA
LJ4	Chinese Indigenous Dog	PRJNA233638	SAMN02585174	ENA
LJ5	Chinese Indigenous Dog	PRJNA233638	SAMN02585175	ENA
LJ6	Chinese Indigenous Dog	PRJNA233638	SAMN02585176	ENA
LJ7	Chinese Indigenous Dog	PRJNA233638	SAMN02585177	ENA
LJ8	Chinese Indigenous Dog	PRJNA233638	SAMN02585178	ENA
LJ9	Chinese Indigenous Dog	PRJNA233638	SAMN02585179	ENA
LJP027A2	Swedish Vallhund	PRJNA394814	SAMN07360925	ENA
LJP030A2	Swedish Vallhund	PRJNA394814	SAMN07360926	ENA
LMUN000001	Large Munsterlander	PRJNA188158	SAMN21036312	ENA
LN048	Landseer	PRJEB9437	SAMEA3402917	ENA
LOWC000001	Lowchen	PRJNA648123	SAMN21035263	ENA
LOWC000002	Lowchen	PRJNA648123	SAMN21035264	ENA
LOWC000003	Lowchen	PRJNA648123	SAMN21035265	ENA
LOWC000004	Lowchen	PRJNA648123	SAMN21035266	ENA
LR0184	Lagotto Romagnolo	PRJEB16012	SAMEA116318849	ENA
LR1030	Lagotto Romagnolo	PRJEB16012	SAMEA4509490	ENA
LR1149	Lagotto Romagnolo	PRJEB16012	SAMEA4867929	ENA
LR1194	Lagotto Romagnolo	PRJEB16012	SAMEA8157180	ENA
LR1246	Lagotto Romagnolo	PRJEB16012	SAMEA110415694	ENA
LR1247	Lagotto Romagnolo	PRJEB16012	SAMEA110415695	ENA
LR1248	Lagotto Romagnolo	PRJEB16012	SAMEA5657400	ENA
LR1250	Lagotto Romagnolo	PRJEB16012	SAMEA110415696	ENA
LR1268	Lagotto Romagnolo	PRJEB16012	SAMEA6862927	ENA
LR1269	Lagotto Romagnolo	PRJEB16012	SAMEA115467866	ENA
LR1270	Lagotto Romagnolo	PRJEB16012	SAMEA115467867	ENA
LR1277	Lagotto Romagnolo	PRJEB16012	SAMEA8157181	ENA
LR1278	Lagotto Romagnolo	PRJEB16012	SAMEA6862954	ENA
LR1279	Lagotto Romagnolo	PRJEB16012	SAMEA8157182	ENA
LR1280	Lagotto Romagnolo	PRJEB16012	SAMEA8157183	ENA
LR1310	Lagotto Romagnolo	PRJEB16012	SAMEA6862975	ENA
LR1388	Lagotto Romagnolo	PRJEB16012	SAMEA110415697	ENA
LR1407	Lagotto Romagnolo	PRJEB16012	SAMEA110415698	ENA
LR1409	Lagotto Romagnolo	PRJEB16012	SAMEA115467868	ENA
LR1416	Lagotto Romagnolo	PRJEB16012	SAMEA115467869	ENA
LR1478	Lagotto Romagnolo	PRJEB16012	SAMEA110415699	ENA
LR1482	Lagotto Romagnolo	PRJEB16012	SAMEA112638875	ENA
LR1484	Lagotto Romagnolo	PRJEB16012	SAMEA110415700	ENA
LR1488	Lagotto Romagnolo	PRJEB16012	SAMEA112638876	ENA
LR1489	Lagotto Romagnolo	PRJEB16012	SAMEA110415701	ENA
LR1492	Lagotto Romagnolo	PRJEB16012	SAMEA112638877	ENA
LR1521	Lagotto Romagnolo	PRJEB16012	SAMEA115467870	ENA
LR1543	Lagotto Romagnolo	PRJEB16012	SAMEA114382028	ENA
LR1561	Lagotto Romagnolo	PRJEB16012	SAMEA114382029	ENA
LR1562	Lagotto Romagnolo	PRJEB16012	SAMEA114382030	ENA
LR1564	Lagotto Romagnolo	PRJEB16012	SAMEA115467871	ENA
LR1592	Lagotto Romagnolo	PRJEB16012	SAMEA114382031	ENA
LR1599	Lagotto Romagnolo	PRJEB16012	SAMEA114382032	ENA
LR1607	Lagotto Romagnolo	PRJEB16012	SAMEA114382033	ENA
LR1612	Lagotto Romagnolo	PRJEB16012	SAMEA114382034	ENA
LR1617	Lagotto Romagnolo	PRJEB16012	SAMEA114382035	ENA
LR1618	Lagotto Romagnolo	PRJEB16012	SAMEA114382036	ENA
LR1619	Lagotto Romagnolo	PRJEB16012	SAMEA114382037	ENA
LR1644	Lagotto Romagnolo	PRJEB16012	SAMEA115467872	ENA
LR1667	Lagotto Romagnolo	PRJEB16012	SAMEA115467873	ENA
LR1668	Lagotto Romagnolo	PRJEB16012	SAMEA115467874	ENA
LR1670	Lagotto Romagnolo	PRJEB16012	SAMEA115467875	ENA
LR1673	Lagotto Romagnolo	PRJEB16012	SAMEA115467876	ENA
LR1674	Lagotto Romagnolo	PRJEB16012	SAMEA115467877	ENA
LR1675	Lagotto Romagnolo	PRJEB16012	SAMEA115467878	ENA
LR1678	Lagotto Romagnolo	PRJEB16012	SAMEA115467879	ENA
LR1679	Lagotto Romagnolo	PRJEB16012	SAMEA115467880	ENA
LR1687	Lagotto Romagnolo	PRJEB16012	SAMEA115467881	ENA
LR1690	Lagotto Romagnolo	PRJEB16012	SAMEA115467882	ENA
LR1692	Lagotto Romagnolo	PRJEB16012	SAMEA115467883	ENA
LR1701	Lagotto Romagnolo	PRJEB16012	SAMEA115467884	ENA
LR1714	Lagotto Romagnolo	PRJEB16012	SAMEA120918507	ENA
LR1769	Lagotto Romagnolo	PRJEB16012	SAMEA120918508	ENA
LR1770	Lagotto Romagnolo	PRJEB16012	SAMEA120918509	ENA
LR1780	Lagotto Romagnolo	PRJEB16012	SAMEA118215622	ENA
LR1781	Lagotto Romagnolo	PRJEB16012	SAMEA118215623	ENA
LR1796	Lagotto Romagnolo	PRJEB16012	SAMEA120918510	ENA
LR1799	Lagotto Romagnolo	PRJEB16012	SAMEA120918511	ENA
LR1804	Lagotto Romagnolo	PRJEB16012	SAMEA120918512	ENA
LR1807	Lagotto Romagnolo	PRJEB16012	SAMEA118215624	ENA
LR390	Lagotto Romagnolo	PRJEB13468	SAMEA3928142	ENA
LR416	Lagotto Romagnolo	PRJEB16012	SAMEA4867935	ENA
LR433	Lagotto Romagnolo	PRJEB16012	SAMEA4505491	ENA
LR460	Lagotto Romagnolo	PRJEB16012	SAMEA8157184	ENA
LR494	Lagotto Romagnolo	PRJEB16012	SAMEA4505494	ENA
LR538	Lagotto Romagnolo	PRJEB16012	SAMEA104283462	ENA
LR613	Lagotto Romagnolo	PRJEB16012	SAMEA8157185	ENA
LR654	Lagotto Romagnolo	PRJEB16012	SAMEA104283463	ENA
LR753	Lagotto Romagnolo	PRJEB16012	SAMEA4504833	ENA
MA008	Belgian Shepherd (Malinois)	PRJEB16012	SAMEA4504823	ENA
MA0163	Belgian Shepherd (Malinois)	PRJEB16012	SAMEA104032048	ENA
MA094	Belgian Shepherd (Malinois)	PRJEB16012	SAMEA4504826	ENA
MA0969	Belgian Shepherd (Malinois)	PRJEB16012	SAMEA115467885	ENA
MA0979	Belgian Shepherd (Malinois)	PRJEB16012	SAMEA118215625	ENA
MA1005	Belgian Shepherd (Malinois)	PRJEB16012	SAMEA118215626	ENA
MA1018	Belgian Shepherd (Malinois)	PRJEB16012	SAMEA118215627	ENA
MA1038	Belgian Shepherd (Malinois)	PRJEB16012	SAMEA118215628	ENA
MA1048	Belgian Shepherd (Malinois)	PRJEB16012	SAMEA120918513	ENA
MA1069	Belgian Shepherd (Malinois)	PRJEB16012	SAMEA120918514	ENA
MA142	Belgian Shepherd (Malinois)	PRJEB16012	SAMEA104125121	ENA
MA152	Belgian Shepherd (Malinois)	PRJEB16012	SAMEA4506898	ENA
MA324	Belgian Shepherd (Malinois)	PRJEB16012	SAMEA104125122	ENA
MA437	Belgian Shepherd (Malinois)	PRJEB16012	SAMEA4848704	ENA
MA446	Belgian Shepherd (Malinois)	PRJEB16012	SAMEA6249499	ENA
MA471	Belgian Shepherd (Malinois)	PRJEB16012	SAMEA6249500	ENA
MA509	Belgian Shepherd (Malinois)	PRJEB16012	SAMEA7198602	ENA
MA546	Belgian Shepherd (Malinois)	PRJEB16012	SAMEA8157186	ENA
MA556	Belgian Shepherd (Malinois)	PRJEB16012	SAMEA110175530	ENA
MA557	Belgian Shepherd (Malinois)	PRJEB16012	SAMEA110175531	ENA
MA558	Belgian Shepherd (Malinois)	PRJEB16012	SAMEA110175532	ENA
MA562	Belgian Shepherd (Malinois)	PRJEB16012	SAMEA110175533	ENA
MA563	Belgian Shepherd (Malinois)	PRJEB16012	SAMEA8157187	ENA
MA565	Belgian Shepherd (Malinois)	PRJEB16012	SAMEA110175534	ENA
MA569	Belgian Shepherd (Malinois)	PRJEB16012	SAMEA110175535	ENA
MA758	Belgian Shepherd (Malinois)	PRJEB16012	SAMEA110175536	ENA
MA799	Belgian Shepherd (Tervueren)	PRJEB16012	SAMEA112638878	ENA
MA805	Belgian Shepherd (Groenendael)	PRJEB16012	SAMEA110175537	ENA
MA816	Belgian Shepherd (Malinois)	PRJEB16012	SAMEA110175538	ENA
MA866	Belgian Shepherd (Malinois)	PRJEB16012	SAMEA110415702	ENA
MA875	Mixed breed (Belgian Shepherd (Malinois) x Dutch Shepherd)	PRJEB16012	SAMEA110415703	ENA
MA888	Belgian Shepherd (Malinois)	PRJEB16012	SAMEA112638879	ENA
MA904	Belgian Shepherd (Tervueren)	PRJEB16012	SAMEA112638880	ENA
MALT000002	Maltese	PRJNA188158	SAMN21036233	ENA
MALT000003	Maltese	PRJNA188158	SAMN21036234	ENA
MALT000004	Maltese	PRJNA648123	SAMN21035273	ENA
MANT000007	Manchester Terrier (Standard)	PRJNA648123	SAMN21035274	ENA
MANT000008	Manchester Terrier (Standard)	PRJNA648123	SAMN21035275	ENA
MARM000001	Maremma Sheepdog	PRJNA188158	SAMN21036381	ENA
MARM000002	Maremma Sheepdog	PRJNA188158	SAMN21036382	ENA
MARM000003	Maremma Sheepdog	PRJNA188158	SAMN21036383	ENA
MARM000004	Maremma Sheepdog	PRJNA648123	SAMN21035276	ENA
MARM000005	Maremma Sheepdog	PRJNA648123	SAMN21035277	ENA
MARM000006	Maremma Sheepdog	PRJNA648123	SAMN21035278	ENA
MAST000003	Mastiff	PRJNA648123	SAMN21035279	ENA
MAST000004	Mastiff	PRJNA648123	SAMN21035280	ENA
MAST000005	Mastiff	PRJNA648123	SAMN21035281	ENA
MB003	Miniature Bull Terrier	PRJEB16012	SAMEA4867920	ENA
MB0400	Miniature Bull Terrier	PRJEB16012	SAMEA114382038	ENA
MBLT000002	Miniature Bull Terrier	PRJNA188158	SAMN21036378	ENA
MBLT000003	Miniature Bull Terrier	PRJNA188158	SAMN21036379	ENA
MBLT000004	Miniature Bull Terrier	PRJNA188158	SAMN21036380	ENA
MI016	Mixed breed	PRJEB16012	SAMEA4506893	ENA
MI020	Mixed breed	PRJEB16012	SAMEA4867919	ENA
MI025	Mixed breed	PRJEB16012	SAMEA4867923	ENA
MI026	Mixed breed (Labrador Retriever x Golden Retriever)	PRJEB16012	SAMEA115467886	ENA
MI034	Mixed breed (German Shepherd x Belgian Shepherd (Malinois))	PRJEB16012	SAMEA6862986	ENA
MI035	Mixed breed	PRJEB16012	SAMEA8797077	ENA
MI038	Mixed breed (Border Collie x Labrador)	PRJEB16012	SAMEA8797078	ENA
MI041	Mixed breed	PRJEB16012	SAMEA10833662	ENA
MI045	Mixed breed (Jack Russel Terrier x Chihuahua)	PRJEB16012	SAMEA10833663	ENA
MI048	Mixed breed	PRJEB16012	SAMEA10833664	ENA
MJMA000001	Majorca Mastiff	PRJNA648123	SAMN21035282	ENA
MJMA000002	Majorca Mastiff	PRJNA648123	SAMN21035283	ENA
MJMA000003	Majorca Mastiff	PRJNA648123	SAMN21035284	ENA
MP166	Poodle (Miniature Poodle)	PRJEB16012	SAMEA6862943	ENA
MP167	Poodle (Miniature Poodle)	PRJEB16012	SAMEA6862944	ENA
MP168	Poodle (Miniature Poodle)	PRJEB16012	SAMEA6862945	ENA
MP170	Poodle (Miniature Poodle)	PRJEB16012	SAMEA6862946	ENA
MPIN000002	Miniature Pinscher	PRJNA188158	SAMN21036440	ENA
MPIN000003	Miniature Pinscher	PRJNA188158	SAMN21036441	ENA
MPOO000001	Poodle (Miniature Poodle)	PRJNA188158	SAMN21036430	ENA
MS32	Miniature Schnauzer	PRJEB16012	SAMEA5059499	ENA
MS77	Miniature Schnauzer	PRJEB16012	SAMEA5059500	ENA
MSNZ000002	Miniature Schnauzer	PRJNA188158	SAMN21036534	ENA
MSNZ000003	Miniature Schnauzer	PRJNA648123	SAMN21035285	ENA
MUDI000003	Mudi	PRJNA188158	SAMN21036394	ENA
MUDI000004	Mudi	PRJNA188158	SAMN21036395	ENA
MUDI000005	Mudi	PRJNA648123	SAMN21035286	ENA
MUDI000006	Mudi	PRJNA648123	SAMN21035287	ENA
MV017	Hungarian Short-haired Pointer (Vizsla)	PRJEB16012	SAMEA110175539	ENA
NBUH000003	Norwegian Buhund	PRJNA648123	SAMN21035288	ENA
NBUH000004	Norwegian Buhund	PRJNA648123	SAMN21035289	ENA
NBUH000005	Norwegian Buhund	PRJNA648123	SAMN21035290	ENA
NBUH000006	Norwegian Buhund	PRJNA648123	SAMN21035291	ENA
NEAP000003	Neapolitan Mastiff	PRJNA648123	SAMN21035292	ENA
NELK000005	Norwegian Elkhound	PRJNA648123	SAMN21035293	ENA
NELK000006	Norwegian Elkhound	PRJNA648123	SAMN21035294	ENA
NELK000007	Norwegian Elkhound	PRJNA648123	SAMN21035295	ENA
NEWF000003	Newfoundland	PRJNA188158	SAMN21036402	ENA
NEWF000004	Newfoundland	PRJNA188158	SAMN21036403	ENA
NEWF000005	Newfoundland	PRJNA648123	SAMN21035296	ENA
NF0625	Newfoundland	PRJEB16012	SAMEA114382039	ENA
NF0631	Newfoundland	PRJEB16012	SAMEA120918515	ENA
NF0632	Newfoundland	PRJEB16012	SAMEA118215629	ENA
NF187000	Newfoundland	PRJEB16012	SAMEA4848701	ENA
NF492	Newfoundland	PRJEB16012	SAMEA104500411	ENA
NLUN000004	Norwegian Lundehund	PRJNA648123	SAMN21035297	ENA
NLUN000005	Norwegian Lundehund	PRJNA648123	SAMN21035298	ENA
NORB000001	Norrbottenspitz	PRJNA648123	SAMN21035299	ENA
NORB000002	Norrbottenspitz	PRJNA648123	SAMN21035300	ENA
NORB000003	Norrbottenspitz	PRJNA648123	SAMN21035301	ENA
NORB000004	Norrbottenspitz	PRJNA648123	SAMN21035302	ENA
NORB000005	Norrbottenspitz	PRJNA648123	SAMN21035303	ENA
NORF000003	Norfolk Terrier	PRJNA188158	SAMN21036404	ENA
NORF000004	Norfolk Terrier	PRJNA188158	SAMN21036405	ENA
NORF000005	Norfolk Terrier	PRJNA188158	SAMN21036406	ENA
NORF000006	Norfolk Terrier	PRJNA648123	SAMN21035304	ENA
NORF000007	Norfolk Terrier	PRJNA648123	SAMN21035305	ENA
NOWT000003	Norwich Terrier	PRJNA188158	SAMN21036410	ENA
NOWT000004	Norwich Terrier	PRJNA188158	SAMN21036411	ENA
NOWT000005	Norwich Terrier	PRJNA648123	SAMN21035306	ENA
NOWT000006	Norwich Terrier	PRJNA648123	SAMN21035307	ENA
NR0442	Nova Scotia Duck Tolling Retriever	PRJEB16012	SAMEA114382040	ENA
NR0443	Nova Scotia Duck Tolling Retriever	PRJEB16012	SAMEA114382041	ENA
NR0444	Nova Scotia Duck Tolling Retriever	PRJEB16012	SAMEA114382042	ENA
NR0463	Nova Scotia Duck Tolling Retriever	PRJEB16012	SAMEA116318850	ENA
NR374	Nova Scotia Duck Tolling Retriever	PRJEB16012	SAMEA10644737	ENA
NSDT000003	Nova Scotia Duck Tolling Retriever	PRJNA188158	SAMN21036407	ENA
NSDT000004	Nova Scotia Duck Tolling Retriever	PRJNA648123	SAMN21035308	ENA
NW062	Norwich Terrier	PRJEB16012	SAMEA104091550	ENA
NW152	Norwich Terrier	PRJEB16012	SAMEA104091551	ENA
NW206	Norwich Terrier	PRJEB16012	SAMEA104091552	ENA
NW255	Norwich Terrier	PRJEB16012	SAMEA104091553	ENA
OB0018	Continental Bulldog	PRJEB16012	SAMEA116318851	ENA
OLES000004	Old English Sheepdog	PRJNA188158	SAMN21036418	ENA
OLES000005	Old English Sheepdog	PRJNA188158	SAMN21036419	ENA
OLGS000001	Old German Shepherd	PRJNA188158	SAMN21036185	ENA
OLGS000002	Old German Shepherd	PRJNA188158	SAMN21036186	ENA
OLGS000003	Old German Shepherd	PRJNA188158	SAMN21036187	ENA
OLGS000004	Old German Shepherd	PRJNA188158	SAMN21036188	ENA
OLGS000005	Old German Shepherd	PRJNA188158	SAMN21036190	ENA
OLGS000006	Old German Shepherd	PRJNA188158	SAMN21036189	ENA
PAPI000003	Continental Toy Spaniel (Papillon)	PRJNA188158	SAMN21036420	ENA
PAPI000004	Continental Toy Spaniel (Papillon)	PRJNA188158	SAMN21036421	ENA
PAPI000005	Continental Toy Spaniel (Papillon)	PRJNA648123	SAMN21035317	ENA
PAPI000006	Continental Toy Spaniel (Papillon)	PRJNA648123	SAMN21035318	ENA
PARS000002	Parson Russell Terrier	PRJNA188158	SAMN21036433	ENA
PARS000003	Parson Russell Terrier	PRJNA188158	SAMN21036434	ENA
PATR000001	Patterdale Terrier	PRJNA188158	SAMN21036435	ENA
PATR000002	Patterdale Terrier	PRJNA648123	SAMN21035325	ENA
PATR000003	Patterdale Terrier	PRJNA648123	SAMN21035326	ENA
PATR000004	Patterdale Terrier	PRJNA648123	SAMN21035327	ENA
PBGA000001	Petit Bleu de Gascogne	PRJNA188158	SAMN21036311	ENA
PBGR000001	Brussels Griffon (smooth)	PRJNA648123	SAMN21035328	ENA
PBGR000002	Brussels Griffon (smooth)	PRJNA648123	SAMN21035329	ENA
PBGV000004	Petit Basset Griffon Vendeen	PRJNA648123	SAMN20151378	ENA
PBGV000005	Petit Basset Griffon Vendeen	PRJNA648123	SAMN20151379	ENA
PBGV000006	Petit Basset Griffon Vendeen	PRJNA648123	SAMN20151381	ENA
PBGV000007	Petit Basset Griffon Vendeen	PRJNA648123	SAMN20151382	ENA
PBGV000008	Petit Basset Griffon Vendeen	PRJNA648123	SAMN20151383	ENA
PBGV000010	Petit Basset Griffon Vendeen	PRJNA188158	SAMN21036425	ENA
PE002	Spanish Water Dog	PRJEB7903	SAMEA3164479	ENA
PEKE000001	Pekingese	PRJNA648123	SAMN21035330	ENA
PEKE000002	Pekingese	PRJNA648123	SAMN21035331	ENA
PEKE000003	Pekingese	PRJNA648123	SAMN21035332	ENA
PERH000001	Peruvian Hairless	PRJNA188158	SAMN21036426	ENA
PERH000002	Peruvian Hairless	PRJNA188158	SAMN21036427	ENA
PERH000003	Peruvian Hairless	PRJNA188158	SAMN21036428	ENA
PERH000004	Peruvian Hairless	PRJNA648123	SAMN21035333	ENA
PERH000005	Peruvian Hairless	PRJNA648123	SAMN21035334	ENA
PG002__BGVP_17289	Petit Basset Griffon Vendeen	PRJEB11835	SAMEA3723573	ENA
PHAL000001	Continental Toy Spaniel (Phalene)	PRJNA648123	SAMN21035335	ENA
PHAL000002	Continental Toy Spaniel (Phalene)	PRJNA648123	SAMN21035336	ENA
PHAL000003	Continental Toy Spaniel (Phalene)	PRJNA648123	SAMN21035337	ENA
PHAL000004	Continental Toy Spaniel (Phalene)	PRJNA648123	SAMN21035338	ENA
PHAL000005	Continental Toy Spaniel (Phalene)	PRJNA648123	SAMN21035339	ENA
PHAR000004	Pharaoh Hound	PRJNA648123	SAMN20151492	ENA
PHAR000005	Pharaoh Hound	PRJNA648123	SAMN21035340	ENA
PHAR000006	Pharaoh Hound	PRJNA648123	SAMN21035341	ENA
PITB000001	Pit Bull Terrier	PRJNA648123	SAMN21035342	ENA
PITB000002	Pit Bull Terrier	PRJNA648123	SAMN21035343	ENA
PL0349	Poodle (Giant Poodle)	PRJEB16012	SAMEA115467887	ENA
PL0401	Poodle	PRJEB16012	SAMEA118215630	ENA
PL116	Poodle	PRJEB16012	SAMEA4506891	ENA
PL279	Poodle	PRJEB16012	SAMEA110175540	ENA
PL309	Poodle	PRJEB16012	SAMEA112638881	ENA
PLOT000001	Plott Hound	PRJNA648123	SAMN21035344	ENA
POLS000001	Polski Owczarek Nizinny	PRJNA188158	SAMN21036431	ENA
POLS000002	Polski Owczarek Nizinny	PRJNA188158	SAMN21036432	ENA
POMR000003	German Spitz (Pomeranian)	PRJNA188158	SAMN21036528	ENA
POMR000004	German Spitz (Pomeranian)	PRJNA188158	SAMN21036529	ENA
POMR000005	German Spitz (Pomeranian)	PRJNA188158	SAMN21036530	ENA
POMR000006	German Spitz (Pomeranian)	PRJNA188158	SAMN21036531	ENA
POMR000007	German Spitz (Pomeranian)	PRJNA188158	SAMN21036532	ENA
POMR000008	German Spitz (Pomeranian)	PRJNA188158	SAMN21036533	ENA
POSD000001	Cão da Serra de Aires	PRJNA188158	SAMN21036271	ENA
POSD000002	Cão da Serra de Aires	PRJNA188158	SAMN21036272	ENA
POSD000003	Cão da Serra de Aires	PRJNA188158	SAMN21036273	ENA
POSH000001	Posavac Hound	PRJNA648123	SAMN21035359	ENA
PTAS000001	Polski Owczarek Podhalanski	PRJNA648123	SAMN21035369	ENA
PTAS000002	Polski Owczarek Podhalanski	PRJNA648123	SAMN21035370	ENA
PTAS000003	Polski Owczarek Podhalanski	PRJNA648123	SAMN21035371	ENA
PTWD000004	Portuguese Water Dog	PRJNA188158	SAMN21036437	ENA
PTWD000005	Portuguese Water Dog	PRJNA188158	SAMN21036438	ENA
PTWD000006	Portuguese Water Dog	PRJNA188158	SAMN21036439	ENA
PUGD000001	Pug	PRJNA648123	SAMN21035374	ENA
PULI000001	Puli	PRJNA188158	SAMN21036436	ENA
PYMF000001	Pyrenean Mastiff	PRJNA648123	SAMN21035383	ENA
PYMF000002	Pyrenean Mastiff	PRJNA648123	SAMN21035384	ENA
PYMF000003	Pyrenean Mastiff	PRJNA648123	SAMN21035385	ENA
PYMF000004	Pyrenean Mastiff	PRJNA648123	SAMN21035386	ENA
PYMF000005	Pyrenean Mastiff	PRJNA648123	SAMN21035387	ENA
PYMF000006	Pyrenean Mastiff	PRJNA648123	SAMN21035388	ENA
PYSH000001	Pyrenean Sheepdog	PRJNA188158	SAMN21036253	ENA
PYSH000002	Pyrenean Sheepdog	PRJNA188158	SAMN21036254	ENA
RABA000002	Ratonero Bodeguero Andaluz	PRJNA648123	SAMN20151359	ENA
RHOD000002	Rhodesian Ridgeback	PRJNA188158	SAMN21036442	ENA
RO0022	Rottweiler	PRJEB16012	SAMEA114382044	ENA
RO0023	Rottweiler	PRJEB16012	SAMEA114382043	ENA
RO0028	Rottweiler	PRJEB16012	SAMEA118215631	ENA
RO015	Rottweiler	PRJEB16012	SAMEA6249501	ENA
RO2	Rottweiler	PRJEB7735	SAMEA3121337	ENA
RP0013	Miniature Pinscher	PRJEB16012	SAMEA120918516	ENA
RP0014	Miniature Pinscher	PRJEB16012	SAMEA120918517	ENA
RR123	Rhodesian Ridgeback	PRJEB16012	SAMEA4504822	ENA
RR224	Rhodesian Ridgeback	PRJEB16012	SAMEA4505495	ENA
RR375	Rhodesian Ridgeback	PRJEB16012	SAMEA10644738	ENA
RR399	Rhodesian Ridgeback	PRJEB16012	SAMEA110415704	ENA
RR400	Rhodesian Ridgeback	PRJEB16012	SAMEA110415705	ENA
RTOY000001	Russian Toy Dog	PRJNA188158	SAMN21036444	ENA
RTOY000002	Russian Toy Dog	PRJNA188158	SAMN21036445	ENA
SAAR000001	Saarloos Wolfdog	PRJNA188158	SAMN21036499	ENA
SAMO000004	Samojede	PRJNA188158	SAMN21036446	ENA
SC001	Scottish Terrier	PRJEB16012	SAMEA6862960	ENA
SC022	Scottish Terrier	PRJEB16012	SAMEA6862961	ENA
SC0266	Scottish Terrier	PRJEB16012	SAMEA115467888	ENA
SCPD000001	Schapendoes	PRJNA188158	SAMN21036408	ENA
SCPD000002	Schapendoes	PRJNA188158	SAMN21036409	ENA
SG0017	Sloughi	PRJEB16012	SAMEA118215632	ENA
SG006	Sloughi	PRJEB16012	SAMEA4506885	ENA
SGGO000001	Segugio Italiano	PRJNA648123	SAMN21035409	ENA
SGGO000002	Segugio Italiano	PRJNA648123	SAMN21035410	ENA
SGGO000003	Segugio Italiano	PRJNA648123	SAMN21035411	ENA
SGGO000004	Segugio Italiano	PRJNA648123	SAMN21035412	ENA
SH010	Great Swiss Mountain Dog	PRJEB16012	SAMEA104658569	ENA
SH011	Great Swiss Mountain Dog	PRJEB16012	SAMEA104658570	ENA
SH0224	Great Swiss Mountain Dog	PRJEB16012	SAMEA114382045	ENA
SH0226	Great Swiss Mountain Dog	PRJEB16012	SAMEA114382046	ENA
SH0262	Great Swiss Mountain Dog	PRJEB16012	SAMEA114382047	ENA
SH050	Great Swiss Mountain Dog	PRJEB16012	SAMEA6249502	ENA
SH061	Great Swiss Mountain Dog	PRJEB16012	SAMEA7297170	ENA
SHIB000002	Shiba Inu	PRJNA188158	SAMN21036467	ENA
SHIH000002	Shih Tzu	PRJNA188158	SAMN21036506	ENA
SHIH000003	Shih Tzu	PRJNA188158	SAMN21036507	ENA
SKIP000003	Schipperke	PRJNA188158	SAMN21036468	ENA
SKIP000004	Schipperke	PRJNA188158	SAMN21036469	ENA
SL006	Saluki	PRJEB16012	SAMEA4504825	ENA
SLH083	Swiss Hound	PRJEB16012	SAMEA110415706	ENA
SLOU000002	Sloughi	PRJNA188158	SAMN21036458	ENA
SLWP000001	Wire Haired Slovakian Pointer	PRJNA188158	SAMN21036502	ENA
SLWP000002	Wire Haired Slovakian Pointer	PRJNA188158	SAMN21036504	ENA
SLWP000003	Wire Haired Slovakian Pointer	PRJNA188158	SAMN21036503	ENA
SLWP000004	Wire Haired Slovakian Pointer	PRJNA188158	SAMN21036505	ENA
SM010	Standard Schnauzer	PRJEB16012	SAMEA104500412	ENA
SMSH000001	Small Swiss Hound	PRJNA188158	SAMN21036487	ENA
SMSH000002	Small Swiss Hound	PRJNA188158	SAMN21036488	ENA
SMSH000003	Small Swiss Hound	PRJNA188158	SAMN21036490	ENA
SMSH000004	Small Swiss Hound	PRJNA188158	SAMN21036491	ENA
SMSH000005	Small Swiss Hound	PRJNA188158	SAMN21036493	ENA
SMSH000006	Small Swiss Hound	PRJNA188158	SAMN21036494	ENA
SMSH000007	Small Swiss Hound	PRJNA188158	SAMN21036483	ENA
SMSH000008	Small Swiss Hound	PRJNA188158	SAMN21036484	ENA
SMSH000009	Small Swiss Hound	PRJNA188158	SAMN21036485	ENA
SMSH000010	Small Swiss Hound	PRJNA188158	SAMN21036486	ENA
SMSH000011	Small Swiss Hound	PRJNA188158	SAMN21036489	ENA
SMSH000012	Small Swiss Hound	PRJNA188158	SAMN21036492	ENA
SN0100	Small Swiss Hound	PRJEB16012	SAMEA114382048	ENA
SP018	Shar Pei	PRJEB16012	SAMEA7198604	ENA
SP019	Shar Pei	PRJEB16012	SAMEA7198605	ENA
SP020	Shar Pei	PRJEB16012	SAMEA7198612	ENA
SPEI000001	Shar Pei	PRJNA188158	SAMN21036496	ENA
SPEI000002	Shar Pei	PRJNA188158	SAMN21036497	ENA
SPEI000003	Shar Pei	PRJNA188158	SAMN21036498	ENA
SPEI000004	Shar Pei	PRJNA648123	SAMN21035433	ENA
SPMT000001	Spanish Mastiff	PRJNA648123	SAMN21035436	ENA
SPMT000002	Spanish Mastiff	PRJNA648123	SAMN21035437	ENA
SPMT000003	Spanish Mastiff	PRJNA648123	SAMN21035438	ENA
SPMT000004	Spanish Mastiff	PRJNA648123	SAMN21035439	ENA
SPWD000001	Spanish Water Dog	PRJNA188158	SAMN21036424	ENA
SPWD000002	Spanish Water Dog	PRJNA648123	SAMN20151489	ENA
SR0183	Saarloos Wolfdog	PRJEB16012	SAMEA114382049	ENA
SR0790	Saarloos Wolfdog	PRJEB16012	SAMEA115467889	ENA
SR238	Saarloos Wolfdog	PRJEB16012	SAMEA110175541	ENA
SR262	Saarloos Wolfdog	PRJEB16012	SAMEA8157188	ENA
SROV000001	South Russian Ovcharka	PRJNA188158	SAMN21036495	ENA
SROV000002	South Russian Ovcharka	PRJNA648123	SAMN21035440	ENA
SROV000003	South Russian Ovcharka	PRJNA648123	SAMN21035441	ENA
SROV000004	South Russian Ovcharka	PRJNA648123	SAMN21035442	ENA
SS0189	Shetland sheepdog	PRJEB16012	SAMEA118215633	ENA
SS0190	Shetland sheepdog	PRJEB16012	SAMEA118215634	ENA
SS0191	Shetland Sheepdog	PRJEB16012	SAMEA120918518	ENA
SS0192	Shetland Sheepdog	PRJEB16012	SAMEA120918519	ENA
SS096	Shetland Sheepdog	PRJEB16012	SAMEA4867921	ENA
SS109	Shetland Sheepdog	PRJEB16012	SAMEA8797076	ENA
SSHP000003	Shetland Sheepdog	PRJNA188158	SAMN21036500	ENA
SSNZ000001	Standard Schnauzer	PRJNA188158	SAMN21036482	ENA
STB24	St. Bernard	PRJEB16012	SAMEA4848702	ENA
STB27	St. Bernard	PRJEB16012	SAMEA4848703	ENA
STBD000004	St. Bernard	PRJNA188158	SAMN21036448	ENA
STBD000005	St. Bernard	PRJNA188158	SAMN21036454	ENA
STBD000006	St. Bernard	PRJNA188158	SAMN21036455	ENA
STBD000008	St. Bernard	PRJNA188158	SAMN21036447	ENA
STBD000009	St. Bernard	PRJNA188158	SAMN21036449	ENA
STBD000010	St. Bernard	PRJNA188158	SAMN21036450	ENA
STBD000011	St. Bernard	PRJNA188158	SAMN21036451	ENA
STBD000012	St. Bernard	PRJNA188158	SAMN21036452	ENA
STBD000013	St. Bernard	PRJNA188158	SAMN21036453	ENA
SV_25951	Swedish Vallhund	PRJEB21485	SAMEA104139329	ENA
SVAL000008	Swedish Vallhund	PRJNA648123	SAMN21035451	ENA
SVAL000009	Swedish Vallhund	PRJNA648123	SAMN21035452	ENA
SVAL000010	Swedish Vallhund	PRJNA648123	SAMN21035453	ENA
SWEH000001	Swedish Elkhound	PRJNA648123	SAMN21035454	ENA
SWEH000002	Swedish Elkhound	PRJNA648123	SAMN21035455	ENA
SWEH000003	Swedish Elkhound	PRJNA648123	SAMN21035456	ENA
SWEH000004	Swedish Elkhound	PRJNA648123	SAMN21035457	ENA
SWHN000001	Swiss Hound	PRJNA188158	SAMN21036470	ENA
SWHN000002	Swiss Hound	PRJNA188158	SAMN21036471	ENA
SWHN000003	Swiss Hound	PRJNA188158	SAMN21036472	ENA
SWHN000004	Swiss Hound	PRJNA188158	SAMN21036473	ENA
SWHN000005	Swiss Hound	PRJNA188158	SAMN21036474	ENA
SWHN000006	Swiss Hound	PRJNA188158	SAMN21036475	ENA
SWHN000007	Swiss Hound	PRJNA188158	SAMN21036476	ENA
SWHN000008	Swiss Hound	PRJNA188158	SAMN21036477	ENA
SWHN000009	Swiss Hound	PRJNA188158	SAMN21036478	ENA
SWHN000010	Swiss Hound	PRJNA188158	SAMN21036479	ENA
SWHN000011	Swiss Hound	PRJNA188158	SAMN21036480	ENA
SWHN000012	Swiss Hound	PRJNA188158	SAMN21036481	ENA
SY001	Alaskan Husky (not purebred)	PRJEB9590	SAMEA3449656	ENA
SY0066	Siberian Husky	PRJEB16012	SAMEA114382050	ENA
SY0067	Siberian Husky	PRJEB16012	SAMEA118215635	ENA
SY0068	Siberian Husky	PRJEB16012	SAMEA114382051	ENA
SY0070	Siberian Husky	PRJEB16012	SAMEA115467890	ENA
SY0071	Husky	PRJEB16012	SAMEA118215636	ENA
SY046	Siberian Husky	PRJEB16012	SAMEA104091559	ENA
SY061	Husky	PRJEB16012	SAMEA10644739	ENA
SY062	Siberian Husky	PRJEB16012	SAMEA112638882	ENA
TA001	Airedale Terrier	PRJEB16012	SAMEA4506896	ENA
TA006	Airedale Terrier	PRJEB16012	SAMEA6862951	ENA
TERV000003	Belgian Shepherd (Tervueren)	PRJNA188158	SAMN21036374	ENA
TERV000004	Belgian Shepherd (Tervueren)	PRJNA648123	SAMN20151401	ENA
TERV000005	Belgian Shepherd (Tervueren)	PRJNA648123	SAMN20151402	ENA
THAI000001	Thai Ridgeback	PRJNA188158	SAMN21036509	ENA
THAI000002	Thai Ridgeback	PRJNA188158	SAMN21036510	ENA
THAI000003	Thai Ridgeback	PRJNA188158	SAMN21036511	ENA
TIBT000001	Tibetan Terrier	PRJNA188158	SAMN21036512	ENA
TM001	Tamaskan	PRJEB16012	SAMEA6862952	ENA
TM1	Tibetan Mastiff	PRJNA233638	SAMN02570458	ENA
TM10	Tibetan Mastiff	PRJNA233638	SAMN02585160	ENA
TM2	Tibetan Mastiff	PRJNA233638	SAMN02585152	ENA
TM3	Tibetan Mastiff	PRJNA233638	SAMN02585153	ENA
TM4	Tibetan Mastiff	PRJNA233638	SAMN02585154	ENA
TM5	Tibetan Mastiff	PRJNA233638	SAMN02585155	ENA
TM6	Tibetan Mastiff	PRJNA233638	SAMN02585156	ENA
TM7	Tibetan Mastiff	PRJNA233638	SAMN02585157	ENA
TM8	Tibetan Mastiff	PRJNA233638	SAMN02585158	ENA
TM9	Tibetan Mastiff	PRJNA233638	SAMN02585159	ENA
TMSK000001	Tamaskan	PRJNA188158	SAMN21036508	ENA
TPOO000001	Poodle (Toy Poodle)	PRJNA188158	SAMN21036429	ENA
TS0001	Sealyham Terrier	PRJEB16012	SAMEA7198611	ENA
TYFX000008	Toy Fox Terrier	PRJNA648123	SAMN21035476	ENA
TYFX000009	Toy Fox Terrier	PRJNA648123	SAMN21035477	ENA
TYFX000010	Toy Fox Terrier	PRJNA648123	SAMN21035478	ENA
V_23005	Hungarian Short-haired Pointer (Vizsla)	PRJEB12340	SAMEA3724569	ENA
VIZS000003	Hungarian Short-haired Pointer (Vizsla)	PRJNA188158	SAMN21036396	ENA
VIZS000004	Hungarian Short-haired Pointer (Vizsla)	PRJNA188158	SAMN21036397	ENA
VIZS000005	Hungarian Short-haired Pointer (Vizsla)	PRJNA188158	SAMN21036398	ENA
WE0025	Weimaraner	PRJEB16012	SAMEA114382052	ENA
WE0028	Weimaraner	PRJEB16012	SAMEA114382053	ENA
WE0029	Weimaraner	PRJEB16012	SAMEA114382054	ENA
WE006	Weimaraner	PRJEB16012	SAMEA4506902	ENA
WE008	Weimaraner	PRJEB16012	SAMEA104283466	ENA
WE012	Weimaraner	PRJEB16012	SAMEA6862955	ENA
WE015	Weimaraner	PRJEB16012	SAMEA6862956	ENA
WE017	Weimaraner	PRJEB16012	SAMEA110175542	ENA
WEIM000003	Weimaraner	PRJNA188158	SAMN21036515	ENA
WEIM000004	Weimaraner	PRJNA188158	SAMN21036516	ENA
WELT000004	Welsh Terrier	PRJNA188158	SAMN21036526	ENA
WH0131	Whippet	PRJEB16012	SAMEA118215637	ENA
WH0136	Whippet	PRJEB16012	SAMEA118215638	ENA
WH0178	Whippet	PRJEB16012	SAMEA116318852	ENA
WH0225	Whippet	PRJEB16012	SAMEA118215639	ENA
WH0264	Whippet	PRJEB16012	SAMEA120918520	ENA
WH0269	Whippet	PRJEB16012	SAMEA120918521	ENA
WH0307	Whippet	PRJEB16012	SAMEA120918522	ENA
WH0327	Whippet	PRJEB16012	SAMEA120918523	ENA
WH0340	Whippet	PRJEB16012	SAMEA120918524	ENA
WH0342	Whippet	PRJEB16012	SAMEA120918525	ENA
WH0351	Whippet	PRJEB16012	SAMEA120918526	ENA
WH0354	Whippet	PRJEB16012	SAMEA120918527	ENA
WH0365	Whippet	PRJEB16012	SAMEA120918528	ENA
WH0369	Whippet	PRJEB16012	SAMEA120918529	ENA
WH0388	Whippet	PRJEB16012	SAMEA120918530	ENA
WH0397	Whippet	PRJEB16012	SAMEA120918531	ENA
WH0398	Whippet	PRJEB16012	SAMEA120918532	ENA
WH0407	Whippet	PRJEB16012	SAMEA120918533	ENA
WH0413	Whippet	PRJEB16012	SAMEA120918534	ENA
WH0414	Whippet	PRJEB16012	SAMEA120918535	ENA
WH0422	Whippet	PRJEB16012	SAMEA120918536	ENA
WH0424	Whippet	PRJEB16012	SAMEA120918537	ENA
WH0445	Whippet	PRJEB16012	SAMEA120918538	ENA
WH0448	Whippet	PRJEB16012	SAMEA120918539	ENA
WH118	Whippet	PRJEB16012	SAMEA5657394	ENA
WH122	Whippet	PRJEB16012	SAMEA5657395	ENA
WH129	Whippet	PRJEB16012	SAMEA7198608	ENA
WHIP000003	Whippet	PRJNA188158	SAMN21036517	ENA
WSSD000005	White Swiss Shepherd Dog	PRJNA188158	SAMN21036212	ENA
WSSD000006	White Swiss Shepherd Dog	PRJNA188158	SAMN21036216	ENA
WSSD000007	White Swiss Shepherd Dog	PRJNA188158	SAMN21036217	ENA
WSSD000008	White Swiss Shepherd Dog	PRJNA188158	SAMN21036218	ENA
WSSD000009	White Swiss Shepherd Dog	PRJNA188158	SAMN21036219	ENA
WSSD000010	White Swiss Shepherd Dog	PRJNA188158	SAMN21036220	ENA
WW0720	West Highland White Terrier	PRJEB16012	SAMEA114382055	ENA
WW0724	West highland white terrier	PRJEB16012	SAMEA118215640	ENA
WW174	West Highland White Terrier	PRJEB16012	SAMEA4506901	ENA
WW361	West Highland White Terrier	PRJEB16012	SAMEA4504842	ENA
WW362	West Highland White Terrier	PRJEB16012	SAMEA4509489	ENA
WW363	West Highland White Terrier	PRJEB16012	SAMEA4504843	ENA
WW364	West Highland White Terrier	PRJEB16012	SAMEA4504836	ENA
WW558	West Highland White Terrier	PRJEB16012	SAMEA104091561	ENA
WW635__West04	West Highland White Terrier	PRJEB16012	SAMEA5059501	ENA
WW637__West06	West Highland White Terrier	PRJEB16012	SAMEA5059502	ENA
WW639__West10	West Highland White Terrier	PRJEB16012	SAMEA5059503	ENA
WW64	West Highland White Terrier	PRJEB13723	SAMEA3940300	ENA
WW640__West13	West Highland White Terrier	PRJEB16012	SAMEA5059504	ENA
WW641__West16	West Highland White Terrier	PRJEB16012	SAMEA5059505	ENA
WW642__West19	West Highland White Terrier	PRJEB16012	SAMEA5059506	ENA
WW643__West24	West Highland White Terrier	PRJEB16012	SAMEA5059507	ENA
WW644__West25	West Highland White Terrier	PRJEB16012	SAMEA5059508	ENA
WW645__West26	West Highland White Terrier	PRJEB16012	SAMEA5059509	ENA
WW646__West30	West Highland White Terrier	PRJEB16012	SAMEA5059510	ENA
WW647__Zombie	Dutch Shepherd	PRJEB16012	SAMEA5059511	ENA
WW665	West Highland White Terrier	PRJEB16012	SAMEA4848706	ENA
WW706	West Highland White Terrier	PRJEB16012	SAMEA8157189	ENA
WW707	West Highland White Terrier	PRJEB16012	SAMEA8157190	ENA
WW708	West Highland White Terrier	PRJEB16012	SAMEA8157191	ENA
XOLO000003	Xoloitzcuintli	PRJNA188158	SAMN21036399	ENA
XOLO000004	Xoloitzcuintli	PRJNA188158	SAMN21036400	ENA
XOLO000005	Xoloitzcuintli	PRJNA188158	SAMN21036401	ENA
XOLO000006	Xoloitzcuintli	PRJNA648123	SAMN21035493	ENA
XOLO000007	Xoloitzcuintli	PRJNA648123	SAMN21035494	ENA
YJ1	Chinese Indigenous Dog	PRJNA233638	SAMN02585181	ENA
YJ10	Chinese Indigenous Dog	PRJNA233638	SAMN02585190	ENA
YJ2	Chinese Indigenous Dog	PRJNA233638	SAMN02585182	ENA
YJ3	Chinese Indigenous Dog	PRJNA233638	SAMN02585183	ENA
YJ4	Chinese Indigenous Dog	PRJNA233638	SAMN02585184	ENA
YJ5	Chinese Indigenous Dog	PRJNA233638	SAMN02585185	ENA
YJ6	Chinese Indigenous Dog	PRJNA233638	SAMN02585186	ENA
YJ7	Chinese Indigenous Dog	PRJNA233638	SAMN02585187	ENA
YJ8	Chinese Indigenous Dog	PRJNA233638	SAMN02585188	ENA
YJ9	Chinese Indigenous Dog	PRJNA233638	SAMN02585189	ENA
YORK000003	Yorkshire Terrier	PRJNA188158	SAMN21036527	ENA
YT003	Yorkshire Terrier	PRJEB13468	SAMEA3928145	ENA
YT119	Yorkshire terrier	PRJEB16012	SAMEA118215641	ENA
ZS002	German Spitz (Pomeranian)	PRJEB16012	SAMEA10644740	ENA
ZS013	German Spitz (Pomeranian)	PRJEB16012	SAMEA10644741	ENA
ZS0775	German Spitz (Pomeranian)	PRJEB16012	SAMEA118215642	ENA
ZS14_2	German Spitz (Pomeranian)	PRJEB16012	SAMEA4506892	ENA
ZS204	German Spitz (Pomeranian)	PRJEB16012	SAMEA10644742	ENA
ZS205	German Spitz (Pomeranian)	PRJEB16012	SAMEA10644743	ENA
ZS268	German Spitz (Pomeranian)	PRJEB16012	SAMEA10644744	ENA
ZS551	German Spitz (Pomeranian)	PRJEB16012	SAMEA10644745	ENA
ZS584	German Spitz (Pomeranian)	PRJEB16012	SAMEA10644746	ENA
ZS613	German Spitz (Pomeranian)	PRJEB16012	SAMEA10644747	ENA
ZS621	German Spitz (Pomeranian)	PRJEB16012	SAMEA10644748	ENA
ZS623	German Spitz (Pomeranian)	PRJEB16012	SAMEA7198603	ENA
ZS653	German Spitz (Pomeranian)	PRJEB16012	SAMEA8157192	ENA
ZS657	German Spitz (Pomeranian)	PRJEB16012	SAMEA10644749	ENA
ZS688	German Spitz (Pomeranian)	PRJEB16012	SAMEA10644750	ENA
ZZ020	Miniature Schnauzer	PRJEB16012	SAMEA115159685	ENA
ZZ021	Miniature Schnauzer	PRJEB16012	SAMEA115159686	ENA
ZZ024__MS13	Miniature Schnauzer	PRJEB16012	SAMEA5059514	ENA
ZZ025__MS25	Miniature Schnauzer	PRJEB16012	SAMEA5059515	ENA
ZZ026__MS80	Miniature Schnauzer	PRJEB16012	SAMEA5059516	ENA
ZZ028__MS171	Miniature Schnauzer	PRJEB16012	SAMEA5059517	ENA
ZZ029__MS190	Miniature Schnauzer	PRJEB16012	SAMEA5059518	ENA
ZZ031__MS249	Miniature Schnauzer	PRJEB16012	SAMEA5059520	ENA
ZZ032__MS251	Miniature Schnauzer	PRJEB16012	SAMEA5059521	ENA
ZZ034__MS260	Miniature Schnauzer	PRJEB16012	SAMEA5059522	ENA
ZZ035__MS279	Miniature Schnauzer	PRJEB16012	SAMEA5059523	ENA
ZZ045	Miniature Schnauzer	PRJEB16012	SAMEA110415707	ENA
ZZ046	Miniature Schnauzer	PRJEB16012	SAMEA110175543	ENA
ZZ051	Miniature Schnauzer	PRJEB16012	SAMEA110415708	ENA
ZZ17__MS07	Miniature Schnauzer	PRJEB16012	SAMEA1066474	ENA
ZZ18__MS08	Miniature Schnauzer	PRJEB16012	SAMEA1066475	ENA
ZZ19__MS09	Miniature Schnauzer	PRJEB16012	SAMEA1066476	ENA
